# Supplementary material for: A global, regional, and national survey on burden and Quality of Care Index (QCI) of brain and other central nervous system cancers; global burden of disease systematic analysis 1990-2017
Source: PLoS One. 2021 Feb 22;16(2):e0247120. doi: 10.1371/journal.pone.0247120 (PMC7899371; doi:10.1371/journal.pone.0247120)
Supplement: S2 Appendix — (XLSX) [file pone.0247120.s002.xlsx]

## Sheet: Appendix Table 1
Appendix Table 1	Crude and age-standardized rates of prevalence, incidence, death (and their 95% uncertainty intervals) in global, WHO regions, sociodemographic quintile regions, and 195 countries in 1997, 2007, and 2017
	1997						2007						2017
	Prevalence		Incidence		Deaths		Prevalence		Incidence		Deaths		Prevalence		Incidence		Deaths
Location	Number	Rate	Number	Rate	Number	Rate	Number	Rate	Number	Rate	Number	Rate	Number	Rate	Number	Rate	Number	Rate
Global
Global	786216 (665984 to 897431)	13.9 (11.9 to 15.8)	236365 (199063 to 268025)	4.3 (3.7 to 4.9)	168349 (141567 to 190585)	3.2 (2.7 to 3.6)	1067745 (968001 to 1157282)	16.3 (14.8 to 17.6)	284977 (253888 to 308035)	4.4 (3.9 to 4.8)	191234 (166588 to 205586)	3 (2.6 to 3.2)	1705702 (1470989 to 1894771)	22 (19 to 24.5)	405218 (351030 to 442624)	5.2 (4.5 to 5.6)	247143 (212969 to 265001)	3.1 (2.7 to 3.3)
WHO Regions
African Region	32807 (21104 to 43999)	5.3 (4 to 6.8)	10094 (7134 to 13076)	1.9 (1.5 to 2.4)	7591 (5676 to 9707)	1.6 (1.4 to 2.1)	41106 (30814 to 49424)	5.3 (4.3 to 6.2)	12833 (10144 to 14922)	1.9 (1.6 to 2.2)	9753 (7852 to 11308)	1.7 (1.4 to 2)	54764 (43218 to 63184)	5.6 (4.5 to 6.4)	17281 (13650 to 19891)	2 (1.6 to 2.4)	13316 (10573 to 15389)	1.8 (1.4 to 2.1)
Eastern Mediterranean Region	41686 (29060 to 56623)	9.9 (7.5 to 13)	13594 (10050 to 17861)	3.6 (2.8 to 4.6)	10188 (7834 to 13367)	3 (2.5 to 3.9)	60515 (50670 to 73132)	11.4 (9.7 to 13.7)	18631 (15708 to 22239)	3.9 (3.3 to 4.7)	13452 (11294 to 16204)	3.2 (2.7 to 3.8)	91460 (75760 to 106233)	13.7 (11.3 to 15.8)	26395 (21994 to 30200)	4.3 (3.6 to 4.9)	18451 (15249 to 21081)	3.4 (2.8 to 3.9)
European Region	240018 (219695 to 263075)	26.2 (24 to 28.7)	67243 (60404 to 72330)	6.8 (6.1 to 7.3)	44866 (39716 to 47716)	4.2 (3.7 to 4.5)	336202 (306887 to 368884)	35.5 (32.9 to 39.6)	81792 (71974 to 86482)	7.7 (6.9 to 8.3)	49883 (42368 to 51649)	4.2 (3.6 to 4.4)	462982 (398536 to 511728)	45.4 (40.1 to 51.6)	102219 (86050 to 109460)	8.8 (7.6 to 9.6)	56246 (45620 to 59326)	4.2 (3.5 to 4.4)
Region of the Americas	133167 (120387 to 145046)	17.1 (15.5 to 18.6)	36084 (32165 to 39067)	4.7 (4.2 to 5.1)	24381 (21547 to 25876)	3.3 (2.9 to 3.5)	165860 (146798 to 178238)	18.5 (16.4 to 19.8)	46034 (39227 to 48153)	5 (4.3 to 5.3)	31603 (25887 to 32794)	3.4 (2.8 to 3.5)	207331 (182227 to 226295)	19.9 (17.6 to 21.8)	58471 (49328 to 62417)	5.3 (4.5 to 5.6)	40550 (32987 to 42937)	3.5 (2.8 to 3.7)
South-East Asia Region	97404 (67761 to 129649)	7 (5.1 to 9.1)	34467 (24884 to 44549)	2.6 (2 to 3.3)	27415 (20332 to 34869)	2.3 (1.8 to 2.8)	106212 (86174 to 129169)	6.6 (5.4 to 8)	39279 (31800 to 47121)	2.5 (2.1 to 3)	32428 (26180 to 38543)	2.2 (1.8 to 2.6)	133461 (112633 to 154837)	7.1 (6 to 8.2)	50571 (42237 to 58227)	2.7 (2.3 to 3.1)	43359 (35890 to 49539)	2.4 (2 to 2.7)
Western Pacific Region	231641 (176717 to 278564)	14.9 (11.4 to 17.9)	72663 (55064 to 86830)	4.6 (3.5 to 5.5)	52572 (40241 to 62000)	3.4 (2.6 to 4)	344981 (283564 to 400949)	20.8 (17.1 to 24.4)	83755 (70188 to 94618)	4.7 (3.9 to 5.3)	52712 (44198 to 58415)	2.8 (2.4 to 3.1)	732957 (579211 to 890013)	38.3 (30.2 to 47.2)	146052 (120515 to 169341)	6.9 (5.7 to 8.1)	73324 (61321 to 80867)	3.1 (2.6 to 3.4)
SDI Regions
High SDI	331712 (304765 to 364951)	31.6 (29.1 to 34.9)	78867 (70740 to 85620)	6.7 (6.1 to 7.3)	45647 (39873 to 48579)	3.5 (3.1 to 3.7)	452183 (401340 to 488178)	39 (35.2 to 42.7)	97970 (85204 to 104180)	7.4 (6.5 to 8)	51842 (44016 to 53791)	3.3 (2.9 to 3.5)	622771 (521620 to 669384)	48.2 (41 to 52.3)	127159 (102939 to 135468)	8.4 (7.1 to 9.1)	61861 (49097 to 65255)	3.4 (2.8 to 3.5)
High-middle SDI	164700 (129531 to 184477)	14.8 (11.6 to 16.7)	57200 (45338 to 63157)	5 (4 to 5.5)	44133 (35418 to 48288)	3.9 (3.1 to 4.2)	264523 (227535 to 297685)	22.6 (19.5 to 25.7)	70200 (60827 to 77023)	5.5 (4.7 to 6)	47849 (41521 to 51280)	3.5 (3.1 to 3.8)	492880 (418844 to 597149)	36.7 (31.2 to 44.8)	107805 (93408 to 122939)	7.2 (6.2 to 8.3)	61674 (53984 to 66789)	3.7 (3.2 to 4)
Middle SDI	148155 (109823 to 176810)	9.5 (7.2 to 11.2)	52979 (40728 to 61569)	3.5 (2.7 to 4)	41884 (33297 to 47968)	2.9 (2.4 to 3.3)	189019 (155873 to 207834)	10.7 (8.8 to 11.7)	61091 (50710 to 65830)	3.4 (2.9 to 3.7)	47338 (38995 to 50545)	2.8 (2.3 to 2.9)	381998 (306850 to 433887)	18.2 (14.5 to 20.7)	98199 (80679 to 108254)	4.5 (3.7 to 5)	65304 (53971 to 70507)	3 (2.5 to 3.2)
Low-middle SDI	79510 (57071 to 109304)	7.1 (5.4 to 9.5)	27423 (20795 to 36821)	2.6 (2.1 to 3.5)	21636 (16958 to 28708)	2.3 (1.9 to 3)	92861 (78090 to 112806)	7.1 (6.1 to 8.6)	33057 (28117 to 39710)	2.7 (2.3 to 3.2)	26667 (22727 to 31873)	2.3 (2 to 2.8)	121640 (103718 to 141017)	7.8 (6.6 to 9.1)	43442 (36845 to 50628)	2.9 (2.5 to 3.4)	35528 (30107 to 41554)	2.5 (2.2 to 3)
Low SDI	58733 (34718 to 85796)	7.1 (4.9 to 9.7)	18772 (12168 to 26317)	2.6 (1.9 to 3.5)	14209 (9767 to 19581)	2.2 (1.7 to 2.9)	64145 (48272 to 83150)	6.6 (5.1 to 8.2)	21378 (16527 to 26964)	2.5 (1.9 to 3)	16688 (13085 to 20899)	2.1 (1.7 to 2.6)	75524 (62057 to 88378)	6.8 (5.4 to 7.7)	26398 (21467 to 30509)	2.6 (2 to 2.9)	21627 (17375 to 24810)	2.3 (1.8 to 2.6)
Countries
Afghanistan	2461 (597 to 4820)	15.4 (4.8 to 28.9)	811 (223 to 1561)	6 (2.1 to 11.3)	629 (191 to 1185)	5.3 (2 to 9.8)	3130 (1155 to 5578)	15.9 (6.5 to 27.4)	1059 (403 to 1845)	6.2 (2.7 to 10.8)	814 (324 to 1398)	5.5 (2.5 to 9.3)	3448 (1603 to 5825)	14.1 (6.8 to 23.7)	1219 (555 to 2094)	5.6 (2.8 to 9.5)	961 (446 to 1659)	5 (2.6 to 8.3)
Albania	519 (405 to 823)	16.6 (13.3 to 25.1)	181 (149 to 255)	5.9 (5 to 8.1)	139 (120 to 185)	4.8 (4.1 to 6.4)	879 (691 to 1168)	31.9 (24.4 to 46.1)	256 (187 to 322)	8.5 (6.5 to 10.6)	194 (130 to 255)	6.1 (4.2 to 7.8)	1112 (819 to 1475)	43.8 (31.2 to 62.4)	290 (206 to 382)	9.5 (7.1 to 12.5)	214 (137 to 294)	5.8 (4 to 7.9)
Algeria	1568 (1148 to 1934)	5.6 (4.4 to 6.6)	546 (409 to 656)	2.1 (1.7 to 2.4)	413 (323 to 479)	1.7 (1.4 to 2.1)	2047 (1576 to 2793)	6.5 (5.2 to 8.6)	682 (549 to 818)	2.3 (1.9 to 2.7)	512 (429 to 605)	1.8 (1.5 to 2.2)	3125 (2225 to 4543)	8 (5.8 to 11.3)	899 (703 to 1114)	2.4 (1.8 to 2.9)	633 (513 to 772)	1.7 (1.4 to 2.2)
American Samoa	2 (2 to 3)	4.4 (3.7 to 5.7)	1 (1 to 1)	1.7 (1.4 to 2.2)	1 (0 to 1)	1.4 (1.2 to 1.9)	3 (2 to 3)	5.2 (4.3 to 6.2)	1 (1 to 1)	2 (1.7 to 2.3)	1 (1 to 1)	1.7 (1.4 to 2)	3 (2 to 4)	5.8 (4.6 to 7.1)	1 (1 to 1)	2.2 (1.8 to 2.6)	1 (1 to 1)	1.9 (1.5 to 2.2)
Andorra	56 (42 to 73)	78.7 (60.4 to 103.3)	10 (7 to 12)	12.8 (10 to 16.5)	3 (3 to 4)	4.2 (3.5 to 5.3)	86 (66 to 111)	91.1 (72.1 to 115.7)	14 (11 to 18)	14 (11.1 to 17.6)	4 (4 to 5)	4.1 (3.4 to 5)	86 (64 to 117)	87.4 (66.2 to 115.4)	14 (11 to 19)	13.6 (10.3 to 18)	5 (4 to 6)	4 (3.2 to 5.1)
Angola	859 (297 to 1633)	5.5 (2.9 to 9.1)	235 (104 to 415)	1.8 (1.2 to 2.8)	166 (84 to 278)	1.5 (1.1 to 2.2)	1227 (543 to 2095)	5.5 (3.5 to 8.1)	342 (185 to 536)	1.9 (1.4 to 2.6)	245 (149 to 365)	1.6 (1.3 to 2.1)	1272 (857 to 1841)	4.8 (3.9 to 6.2)	394 (296 to 531)	1.8 (1.4 to 2.2)	303 (239 to 391)	1.6 (1.3 to 2)
Antigua and Barbuda	2 (2 to 3)	3.5 (3 to 3.9)	1 (1 to 1)	1.3 (1.1 to 1.5)	1 (1 to 1)	1.1 (1 to 1.2)	5 (3 to 7)	6.8 (3.3 to 8.7)	2 (1 to 2)	2.5 (1.2 to 3)	2 (1 to 2)	2 (1 to 2.4)	8 (4 to 11)	9.7 (4.2 to 14.1)	3 (1 to 3)	2.9 (1.3 to 3.8)	2 (1 to 3)	2.2 (1 to 2.7)
Argentina	2942 (2702 to 3832)	8.1 (7.5 to 10.6)	1152 (1065 to 1492)	3.2 (2.9 to 4.1)	1044 (969 to 1335)	2.8 (2.6 to 3.6)	3604 (3388 to 4365)	8.8 (8.2 to 10.7)	1443 (1364 to 1718)	3.4 (3.3 to 4.1)	1329 (1255 to 1532)	3.1 (3 to 3.6)	4459 (3930 to 5418)	9.3 (8.2 to 11.6)	1798 (1589 to 2154)	3.7 (3.2 to 4.4)	1626 (1428 to 1871)	3.2 (2.8 to 3.7)
Armenia	447 (358 to 537)	13.4 (10.7 to 16.2)	177 (140 to 210)	5.3 (4.2 to 6.3)	155 (119 to 181)	4.7 (3.6 to 5.4)	543 (457 to 607)	16.8 (14.4 to 19.7)	207 (170 to 226)	6.1 (5.1 to 6.7)	180 (143 to 196)	5.1 (4.1 to 5.5)	828 (679 to 984)	27.1 (22 to 34.2)	253 (203 to 284)	7.3 (5.9 to 8.3)	205 (155 to 227)	5.3 (4.2 to 5.8)
Australia	5093 (4396 to 5865)	27.4 (23.6 to 33)	1438 (1226 to 1561)	7 (6 to 7.8)	991 (839 to 1039)	4.5 (3.8 to 4.7)	6658 (5903 to 7686)	31.7 (27.2 to 38.7)	1760 (1509 to 1912)	7.1 (6.3 to 8)	1141 (955 to 1193)	4.1 (3.5 to 4.3)	8107 (6718 to 9790)	33.1 (26.9 to 41.6)	2233 (1825 to 2632)	7.4 (6.2 to 8.9)	1473 (1166 to 1676)	4.2 (3.4 to 4.7)
Austria	2893 (2403 to 3431)	34.7 (28.1 to 41.7)	688 (589 to 784)	7.2 (6.1 to 8.3)	393 (342 to 418)	3.6 (3.1 to 3.8)	3705 (3059 to 4387)	42.5 (34.3 to 50.9)	824 (676 to 936)	8 (6.5 to 9.2)	455 (361 to 483)	3.6 (2.9 to 3.8)	4770 (3451 to 5675)	51 (36.2 to 60.7)	1020 (721 to 1209)	9 (6.4 to 10.6)	538 (367 to 606)	3.7 (2.6 to 4.1)
Azerbaijan	874 (674 to 1033)	12.1 (9.4 to 14.1)	335 (257 to 388)	4.8 (3.7 to 5.5)	278 (213 to 320)	4.1 (3.2 to 4.7)	964 (756 to 1110)	11.9 (9.5 to 13.7)	376 (290 to 426)	4.6 (3.6 to 5.3)	314 (240 to 355)	4 (3.1 to 4.5)	1627 (1239 to 2061)	16.1 (12.4 to 21)	542 (404 to 652)	5.2 (4 to 6.3)	415 (303 to 492)	4 (3 to 4.7)
Bahrain	27 (20 to 34)	6.2 (4.3 to 7.7)	10 (7 to 11)	2.5 (1.7 to 3)	8 (6 to 9)	2.2 (1.5 to 2.9)	55 (41 to 76)	7.1 (5.4 to 9.6)	16 (13 to 19)	2.2 (1.8 to 2.6)	11 (9 to 13)	1.8 (1.4 to 2.1)	105 (71 to 138)	8.7 (6 to 11.6)	28 (20 to 35)	2.2 (1.6 to 2.7)	18 (14 to 22)	1.5 (1.2 to 1.8)
Bangladesh	9871 (5397 to 20368)	8.7 (5.5 to 15.8)	3359 (2012 to 6317)	3.3 (2.2 to 5.5)	2596 (1638 to 4677)	2.8 (1.9 to 4.6)	11726 (8519 to 18818)	9.3 (7.1 to 14.2)	4269 (3293 to 6367)	3.6 (2.9 to 5.1)	3433 (2728 to 4919)	3.1 (2.5 to 4.3)	12337 (8931 to 18989)	8.7 (6.5 to 12.9)	4745 (3606 to 6925)	3.4 (2.7 to 4.7)	4132 (3270 to 5787)	3.1 (2.6 to 4.1)
Barbados	8 (7 to 9)	3 (2.6 to 3.4)	3 (3 to 3)	1.1 (1 to 1.3)	3 (2 to 3)	0.9 (0.8 to 1)	23 (9 to 29)	7.9 (3.1 to 10.5)	9 (3 to 10)	2.8 (1.1 to 3.5)	7 (3 to 9)	2.2 (0.9 to 2.6)	28 (11 to 37)	9 (3.5 to 12.6)	10 (4 to 13)	2.9 (1.1 to 3.7)	9 (3 to 11)	2.1 (0.8 to 2.7)
Belarus	1348 (1162 to 1584)	13.2 (11.2 to 16.6)	472 (410 to 531)	4.1 (3.6 to 4.7)	372 (329 to 404)	3 (2.6 to 3.2)	2094 (1711 to 2518)	24.2 (18.6 to 32.1)	588 (495 to 665)	5.6 (4.6 to 6.6)	424 (359 to 452)	3.4 (2.9 to 3.6)	3481 (2651 to 4377)	40.4 (29.8 to 52.2)	747 (593 to 899)	7.2 (5.5 to 8.8)	442 (350 to 506)	3.3 (2.6 to 3.8)
Belgium	5612 (4633 to 6688)	49.2 (40.4 to 60.6)	1328 (1111 to 1568)	10.2 (8.5 to 12.1)	721 (610 to 760)	4.9 (4.3 to 5.2)	5869 (4675 to 8205)	49.1 (39.1 to 69.1)	1233 (1005 to 1664)	9 (7.3 to 12.4)	581 (544 to 746)	3.6 (3.3 to 4.7)	9490 (7714 to 12433)	70 (56.6 to 93.6)	1773 (1449 to 2258)	11.6 (9.5 to 15.2)	718 (628 to 849)	3.9 (3.4 to 4.8)
Belize	7 (5 to 7)	3.4 (2.7 to 3.7)	2 (2 to 2)	1.3 (1 to 1.4)	2 (1 to 2)	1.1 (0.9 to 1.2)	15 (7 to 18)	5.7 (3 to 6.7)	5 (3 to 6)	2.1 (1.1 to 2.5)	4 (2 to 5)	1.8 (1 to 2.1)	22 (11 to 27)	6.6 (3.3 to 7.9)	8 (4 to 10)	2.5 (1.3 to 3)	7 (3 to 8)	2.1 (1.1 to 2.5)
Benin	180 (137 to 250)	3.1 (2.5 to 4.1)	56 (44 to 74)	1.2 (1 to 1.5)	42 (34 to 56)	1 (0.8 to 1.3)	264 (197 to 338)	3.5 (2.7 to 4.3)	84 (63 to 104)	1.3 (1 to 1.6)	65 (49 to 80)	1.2 (0.9 to 1.4)	409 (272 to 600)	4 (2.8 to 5.4)	130 (90 to 179)	1.5 (1.1 to 2)	101 (71 to 137)	1.3 (0.9 to 1.7)
Bermuda	4 (3 to 4)	5.9 (5 to 7.1)	1 (1 to 2)	2 (1.6 to 2.3)	1 (1 to 1)	1.6 (1.2 to 1.8)	11 (5 to 15)	18.9 (8.2 to 27.5)	3 (1 to 4)	4.2 (1.8 to 5.5)	2 (1 to 3)	2.7 (1.1 to 3.2)	16 (7 to 21)	28.2 (11.6 to 39.1)	4 (2 to 5)	5.3 (2.2 to 6.9)	3 (1 to 3)	2.7 (1.1 to 3.3)
Bhutan	43 (29 to 64)	8.1 (5.8 to 11.6)	14 (10 to 20)	2.9 (2.2 to 4)	11 (8 to 15)	2.4 (1.9 to 3.4)	44 (31 to 64)	7.2 (5.1 to 10.6)	15 (11 to 23)	2.6 (1.8 to 4)	13 (9 to 19)	2.3 (1.6 to 3.5)	54 (33 to 90)	6.6 (4.1 to 10.9)	20 (13 to 34)	2.6 (1.6 to 4.2)	17 (11 to 28)	2.3 (1.5 to 3.7)
Bolivia	561 (327 to 814)	7.5 (4.6 to 10.6)	183 (112 to 255)	2.7 (1.7 to 3.8)	144 (90 to 198)	2.4 (1.5 to 3.3)	723 (402 to 1033)	8.5 (4.8 to 11.9)	255 (142 to 355)	3.2 (1.8 to 4.4)	214 (119 to 295)	2.8 (1.6 to 3.9)	816 (430 to 1146)	7.8 (4.1 to 10.9)	304 (163 to 421)	3 (1.6 to 4.2)	268 (145 to 370)	2.8 (1.5 to 3.9)
Bosnia and Herzegovina	700 (585 to 840)	15.8 (13.2 to 19)	281 (237 to 334)	6.2 (5.2 to 7.4)	256 (215 to 306)	5.5 (4.6 to 6.5)	1049 (881 to 1237)	23.4 (19.9 to 29.3)	399 (332 to 457)	8.1 (6.8 to 9.5)	362 (297 to 413)	6.9 (5.7 to 7.8)	1140 (969 to 1339)	29.7 (24.4 to 38.1)	404 (339 to 463)	8.7 (7.4 to 10.3)	368 (303 to 418)	6.8 (5.7 to 7.7)
Botswana	34 (23 to 49)	3 (2 to 4.5)	13 (9 to 19)	1.3 (0.8 to 1.9)	12 (8 to 17)	1.2 (0.8 to 1.8)	51 (37 to 71)	3.7 (2.7 to 5.1)	20 (14 to 28)	1.6 (1.1 to 2.2)	18 (13 to 24)	1.5 (1.1 to 2)	73 (56 to 98)	4.1 (3.2 to 5.3)	28 (22 to 37)	1.7 (1.3 to 2.1)	25 (20 to 32)	1.6 (1.3 to 2)
Brazil	15533 (13485 to 17005)	10.7 (9.2 to 11.6)	5776 (5035 to 6332)	4.1 (3.5 to 4.4)	4856 (4201 to 5187)	3.6 (3.1 to 3.8)	22791 (17463 to 24198)	12.9 (9.8 to 13.7)	8709 (6540 to 9204)	4.9 (3.7 to 5.2)	7440 (5428 to 7854)	4.3 (3.1 to 4.6)	30557 (23569 to 33370)	14.3 (11.2 to 15.8)	11635 (8691 to 12575)	5.3 (4 to 5.7)	10114 (7151 to 10866)	4.5 (3.2 to 4.9)
Brunei	27 (21 to 39)	10.7 (8.7 to 14.6)	9 (7 to 13)	4 (3.2 to 5.3)	6 (5 to 8)	2.9 (2.4 to 3.8)	60 (47 to 83)	18.1 (14.5 to 23.7)	17 (13 to 23)	5.4 (4.4 to 6.9)	9 (8 to 12)	3.3 (2.9 to 4)	96 (74 to 129)	23.4 (18.4 to 30.8)	25 (20 to 33)	6.4 (5.2 to 8.1)	13 (12 to 17)	3.6 (3.1 to 4.4)
Bulgaria	1697 (1509 to 2112)	20.9 (17.3 to 29.3)	611 (560 to 751)	6.3 (5.6 to 7.7)	480 (447 to 608)	4.4 (4.1 to 5.4)	2207 (1671 to 2531)	28.6 (21.5 to 36.4)	771 (594 to 843)	7.8 (6.1 to 8.9)	622 (478 to 663)	5.4 (4.2 to 5.7)	2551 (1918 to 3010)	37.3 (28.2 to 47.5)	816 (604 to 927)	8.8 (6.6 to 10.4)	659 (487 to 742)	5.6 (4.2 to 6.2)
Burkina Faso	963 (664 to 1300)	8.2 (6.6 to 10.3)	291 (221 to 372)	3 (2.4 to 3.6)	213 (171 to 266)	2.5 (2.1 to 3.1)	1152 (840 to 1529)	7.6 (6.1 to 9.3)	351 (269 to 443)	2.8 (2.3 to 3.3)	258 (203 to 317)	2.3 (1.9 to 2.8)	1915 (1303 to 2836)	9 (6.6 to 11.9)	573 (409 to 793)	3.2 (2.4 to 4)	415 (305 to 545)	2.7 (2.1 to 3.3)
Burundi	378 (202 to 641)	6.2 (3.6 to 10.2)	115 (66 to 191)	2.3 (1.4 to 3.7)	86 (50 to 140)	2 (1.3 to 3.2)	427 (299 to 592)	5.5 (4 to 7.2)	128 (93 to 171)	2 (1.5 to 2.6)	97 (72 to 127)	1.8 (1.3 to 2.3)	512 (382 to 670)	5 (3.9 to 6.4)	158 (120 to 202)	1.9 (1.4 to 2.3)	123 (94 to 156)	1.7 (1.3 to 2.1)
Cambodia	730 (333 to 1135)	7.2 (3.7 to 10.9)	258 (126 to 394)	2.8 (1.5 to 4.2)	207 (106 to 312)	2.5 (1.4 to 3.7)	777 (465 to 1080)	6.8 (4.2 to 9.4)	293 (179 to 401)	2.7 (1.7 to 3.7)	247 (153 to 337)	2.4 (1.6 to 3.3)	944 (656 to 1208)	6.6 (4.6 to 8.5)	368 (255 to 468)	2.7 (1.8 to 3.4)	319 (220 to 406)	2.4 (1.7 to 3.1)
Cameroon	462 (338 to 653)	3.9 (3 to 5.4)	152 (115 to 212)	1.5 (1.2 to 2.1)	121 (93 to 167)	1.4 (1.1 to 1.8)	763 (505 to 1032)	4.6 (3.1 to 5.9)	257 (171 to 339)	1.8 (1.2 to 2.3)	204 (136 to 266)	1.6 (1.1 to 2.1)	1172 (768 to 1556)	5.2 (3.3 to 6.8)	400 (256 to 528)	2 (1.3 to 2.6)	323 (207 to 432)	1.8 (1.1 to 2.4)
Canada	13555 (10950 to 16039)	44.4 (35.8 to 52.5)	2943 (2451 to 3487)	8.8 (7.3 to 10.2)	1410 (1243 to 1513)	3.9 (3.4 to 4.2)	19674 (16495 to 22967)	56.5 (47.1 to 65.6)	3905 (3250 to 4644)	9.9 (8.3 to 11.5)	1656 (1452 to 1798)	3.6 (3.2 to 4)	28380 (22885 to 33775)	68.2 (55.9 to 80.2)	5324 (4235 to 6409)	11.3 (9 to 13.4)	2107 (1728 to 2304)	3.7 (3 to 4)
Cape Verde	31 (23 to 43)	7.9 (6.2 to 10.8)	10 (8 to 14)	2.8 (2.2 to 3.9)	8 (6 to 11)	2.4 (1.9 to 3.4)	34 (29 to 43)	8 (6.8 to 10.1)	12 (10 to 15)	2.9 (2.5 to 3.8)	10 (8 to 13)	2.5 (2.1 to 3.4)	45 (36 to 62)	9.1 (7.2 to 12.4)	16 (13 to 21)	3.3 (2.7 to 4.3)	13 (11 to 18)	2.7 (2.3 to 3.7)
Central African Republic	168 (69 to 324)	5 (2.8 to 8.8)	51 (26 to 94)	1.9 (1.2 to 3)	39 (21 to 68)	1.6 (1.1 to 2.5)	228 (91 to 426)	5.6 (2.9 to 9.2)	69 (33 to 119)	2 (1.2 to 3.2)	53 (28 to 87)	1.8 (1.2 to 2.7)	236 (113 to 407)	5.5 (3.1 to 8.8)	75 (42 to 118)	2 (1.3 to 2.9)	59 (35 to 90)	1.7 (1.2 to 2.5)
Chad	200 (141 to 299)	2.6 (2 to 3.7)	61 (47 to 87)	1 (0.7 to 1.3)	46 (36 to 65)	0.8 (0.6 to 1.2)	354 (236 to 514)	3.3 (2.3 to 4.3)	106 (74 to 147)	1.2 (0.9 to 1.6)	79 (56 to 106)	1 (0.7 to 1.4)	549 (358 to 768)	3.7 (2.5 to 4.8)	165 (108 to 222)	1.4 (0.9 to 1.8)	124 (82 to 161)	1.2 (0.8 to 1.6)
Chile	746 (679 to 952)	5.4 (4.9 to 7)	282 (258 to 366)	2.1 (1.9 to 2.7)	234 (215 to 308)	1.7 (1.6 to 2.3)	1219 (1075 to 1377)	7.8 (6.8 to 9)	445 (396 to 493)	2.7 (2.4 to 3)	359 (322 to 394)	2.1 (1.9 to 2.3)	2312 (1842 to 2818)	13 (10 to 16.6)	693 (571 to 813)	3.5 (2.8 to 4.1)	500 (416 to 569)	2.3 (1.9 to 2.6)
China	175600 (123683 to 219457)	15.1 (10.6 to 19)	59517 (42753 to 74174)	5 (3.6 to 6.2)	45001 (33461 to 54812)	3.9 (2.9 to 4.7)	259013 (205268 to 315770)	22.2 (17.7 to 27.3)	65674 (54192 to 77254)	5.1 (4.2 to 6)	43391 (36183 to 49725)	3.2 (2.6 to 3.6)	606432 (476890 to 766666)	44.5 (34.5 to 57)	120592 (98337 to 145254)	7.9 (6.4 to 9.5)	60696 (50507 to 69548)	3.4 (2.9 to 3.9)
Colombia	2642 (2429 to 3088)	8 (7.3 to 9)	965 (876 to 1125)	3.1 (2.7 to 3.4)	787 (689 to 836)	2.7 (2.3 to 2.8)	3461 (3053 to 3899)	8.4 (7.3 to 9.4)	1277 (1115 to 1402)	3.1 (2.7 to 3.4)	1058 (865 to 1122)	2.7 (2.2 to 2.8)	4841 (3989 to 6564)	9.7 (7.9 to 13.5)	1659 (1405 to 2132)	3.2 (2.7 to 4.2)	1329 (1116 to 1627)	2.5 (2.1 to 3.1)
Comoros	28 (22 to 38)	5.6 (4.5 to 7.6)	9 (7 to 12)	2.1 (1.7 to 2.9)	7 (6 to 10)	1.8 (1.5 to 2.5)	34 (26 to 46)	5.8 (4.5 to 7.6)	11 (9 to 15)	2.2 (1.7 to 2.8)	9 (7 to 12)	1.9 (1.5 to 2.5)	39 (28 to 56)	6 (4.4 to 8.4)	14 (10 to 19)	2.3 (1.7 to 3.1)	12 (9 to 16)	2 (1.6 to 2.7)
Congo	187 (89 to 346)	6.5 (3.8 to 11.1)	58 (32 to 101)	2.4 (1.6 to 3.9)	45 (27 to 76)	2.1 (1.4 to 3.2)	229 (125 to 388)	6.3 (4.1 to 9.6)	72 (45 to 113)	2.3 (1.7 to 3.3)	56 (38 to 85)	2 (1.5 to 2.8)	271 (176 to 405)	6.4 (4.5 to 9)	94 (65 to 133)	2.4 (1.8 to 3.3)	77 (55 to 107)	2.2 (1.6 to 2.9)
Costa Rica	224 (157 to 261)	6.9 (4.9 to 7.9)	81 (56 to 92)	2.6 (1.8 to 2.9)	63 (44 to 69)	2.2 (1.5 to 2.4)	354 (217 to 430)	9.1 (5.6 to 11.2)	123 (75 to 145)	3.2 (1.9 to 3.7)	95 (57 to 108)	2.5 (1.5 to 2.9)	626 (405 to 810)	14 (9.1 to 18.5)	182 (109 to 227)	3.8 (2.4 to 4.8)	135 (78 to 163)	2.8 (1.6 to 3.3)
Cote d'Ivoire	307 (241 to 385)	2.2 (1.8 to 2.7)	99 (80 to 120)	0.9 (0.7 to 1)	75 (61 to 90)	0.8 (0.6 to 0.9)	403 (303 to 525)	2.3 (1.8 to 2.8)	132 (103 to 165)	0.9 (0.7 to 1.1)	102 (81 to 125)	0.8 (0.6 to 1)	573 (400 to 857)	2.6 (1.9 to 3.5)	186 (137 to 257)	1 (0.7 to 1.2)	144 (107 to 191)	0.9 (0.6 to 1.1)
Croatia	2092 (1800 to 2472)	44.4 (36.2 to 55.1)	623 (533 to 697)	11 (9.5 to 12.7)	421 (346 to 450)	6.5 (5.5 to 7)	3256 (2814 to 3711)	69.2 (58.7 to 83.2)	810 (671 to 911)	14.2 (12.4 to 16.1)	448 (365 to 475)	6.5 (5.5 to 6.9)	4046 (2814 to 5275)	76 (60.5 to 92.8)	995 (650 to 1339)	15.1 (11.4 to 18.5)	504 (338 to 568)	6.4 (4.7 to 7.1)
Cuba	605 (425 to 692)	5.4 (3.8 to 6.3)	234 (164 to 264)	2 (1.4 to 2.3)	195 (137 to 214)	1.7 (1.2 to 1.8)	1638 (564 to 2127)	14.5 (5 to 20.6)	570 (193 to 700)	4.4 (1.5 to 5.6)	471 (158 to 557)	3.4 (1.2 to 4)	2380 (819 to 3198)	21.5 (7.4 to 31.2)	736 (247 to 955)	5.4 (1.9 to 7.1)	586 (189 to 753)	3.6 (1.2 to 4.6)
Cyprus	128 (107 to 155)	13.8 (11.5 to 16.8)	49 (41 to 60)	5.2 (4.4 to 6.3)	40 (34 to 48)	4.2 (3.5 to 5)	472 (378 to 620)	41.1 (32.9 to 54.2)	103 (83 to 130)	8.5 (7 to 10.8)	51 (43 to 60)	4 (3.4 to 4.8)	743 (554 to 1060)	50.6 (37.6 to 73.4)	146 (111 to 196)	9.2 (7 to 12.7)	62 (49 to 76)	3.6 (2.8 to 4.5)
Czech Republic	3050 (2599 to 3533)	33.4 (27 to 40.3)	828 (723 to 915)	7.4 (6.4 to 8.3)	636 (545 to 672)	4.7 (4.1 to 5)	3344 (2881 to 3833)	35.4 (30.3 to 41.8)	945 (793 to 1026)	7.6 (6.6 to 8.6)	711 (569 to 749)	4.6 (3.8 to 4.8)	3386 (2788 to 3955)	35.3 (28.4 to 43.8)	936 (748 to 1056)	7.2 (5.9 to 8.4)	727 (574 to 803)	4.1 (3.3 to 4.6)
Democratic Republic of the Congo	2092 (902 to 3863)	4.2 (2.6 to 6.7)	601 (323 to 1020)	1.5 (1.1 to 2.2)	441 (271 to 711)	1.2 (1 to 1.8)	2483 (1238 to 4162)	4 (2.8 to 5.8)	730 (443 to 1119)	1.4 (1.1 to 1.9)	547 (373 to 788)	1.2 (1 to 1.7)	3351 (2120 to 5180)	4.4 (3.4 to 5.9)	1026 (737 to 1445)	1.6 (1.3 to 2)	793 (619 to 1062)	1.4 (1.1 to 1.8)
Denmark	5451 (4964 to 6429)	88.1 (79 to 103.7)	997 (918 to 1164)	15.1 (13.7 to 17.7)	419 (384 to 492)	5.7 (5.3 to 6.8)	7967 (7346 to 9051)	115 (105.2 to 132.9)	1320 (1209 to 1465)	18 (16.4 to 20.5)	456 (403 to 488)	5.5 (5 to 6)	9946 (8496 to 11602)	126.8 (108.2 to 153.3)	1585 (1334 to 1829)	19 (16.2 to 22.5)	489 (409 to 543)	5.1 (4.4 to 5.7)
Djibouti	42 (28 to 63)	7.2 (5.1 to 10.3)	12 (9 to 18)	2.5 (1.8 to 3.4)	9 (7 to 13)	2.1 (1.5 to 2.9)	53 (38 to 74)	7 (5.1 to 9.6)	17 (12 to 23)	2.5 (1.8 to 3.4)	13 (9 to 18)	2.2 (1.6 to 3)	65 (45 to 95)	6.7 (4.7 to 9.5)	22 (16 to 32)	2.5 (1.8 to 3.5)	18 (13 to 26)	2.3 (1.6 to 3.1)
Dominica	2 (1 to 2)	2.3 (1.9 to 2.5)	1 (1 to 1)	0.9 (0.7 to 0.9)	1 (0 to 1)	0.8 (0.7 to 0.8)	3 (2 to 3)	4 (2.3 to 4.8)	1 (1 to 1)	1.5 (0.8 to 1.7)	1 (1 to 1)	1.2 (0.7 to 1.4)	4 (2 to 5)	5.6 (2.7 to 7.2)	2 (1 to 2)	2.1 (1 to 2.6)	1 (1 to 2)	1.7 (0.8 to 2)
Dominican Republic	352 (247 to 421)	4.6 (3.2 to 5.4)	118 (85 to 139)	1.7 (1.1 to 2)	94 (66 to 111)	1.4 (0.9 to 1.7)	493 (308 to 631)	5.7 (3.5 to 7.3)	177 (109 to 226)	2.1 (1.2 to 2.7)	146 (85 to 187)	1.8 (1 to 2.3)	660 (414 to 883)	6.7 (4.2 to 9)	247 (152 to 328)	2.5 (1.5 to 3.3)	205 (120 to 275)	2.1 (1.2 to 2.9)
Ecuador	560 (455 to 619)	5.3 (4.3 to 5.8)	201 (162 to 219)	2 (1.6 to 2.2)	164 (132 to 178)	1.8 (1.4 to 1.9)	1189 (684 to 1388)	9.2 (5.2 to 10.7)	443 (253 to 510)	3.5 (2 to 4)	369 (204 to 422)	3.1 (1.7 to 3.5)	1469 (844 to 1790)	9.3 (5.3 to 11.3)	554 (319 to 669)	3.5 (2 to 4.2)	459 (257 to 550)	3 (1.6 to 3.6)
Egypt	4479 (3313 to 7060)	8.1 (5.9 to 12.8)	1600 (1214 to 2443)	3.1 (2.3 to 4.8)	1271 (958 to 1945)	2.7 (1.9 to 4.2)	6196 (4806 to 8774)	9 (7 to 13.1)	2253 (1797 to 3175)	3.5 (2.7 to 5.1)	1757 (1396 to 2495)	3 (2.2 to 4.4)	9331 (6248 to 15299)	10.3 (7.1 to 16.5)	3048 (2215 to 4504)	3.6 (2.6 to 5.5)	2260 (1617 to 3344)	3 (2 to 4.6)
El Salvador	265 (227 to 345)	5.2 (4.6 to 6.6)	94 (82 to 121)	2 (1.7 to 2.5)	75 (66 to 96)	1.7 (1.5 to 2.1)	437 (281 to 544)	8.4 (5.3 to 10.5)	170 (108 to 211)	3.3 (2.1 to 4.1)	145 (89 to 181)	2.9 (1.7 to 3.7)	498 (311 to 675)	8.6 (5.3 to 11.7)	199 (124 to 266)	3.4 (2.1 to 4.6)	172 (101 to 234)	3 (1.7 to 4)
Equatorial Guinea	29 (11 to 59)	4.7 (2.4 to 8.5)	8 (4 to 16)	1.7 (1 to 2.8)	6 (3 to 11)	1.4 (1 to 2.3)	37 (20 to 62)	4.4 (2.9 to 6.6)	11 (7 to 17)	1.6 (1.1 to 2.3)	8 (5 to 13)	1.4 (1 to 2.1)	50 (29 to 82)	4.8 (3 to 7.1)	16 (10 to 25)	1.8 (1.1 to 2.7)	13 (8 to 19)	1.6 (1 to 2.4)
Eritrea	277 (204 to 386)	8.6 (6.9 to 11.4)	86 (67 to 114)	3.3 (2.6 to 4.3)	66 (52 to 86)	2.9 (2.3 to 3.8)	406 (314 to 524)	9.4 (7.5 to 11.8)	130 (103 to 166)	3.5 (2.8 to 4.5)	101 (79 to 129)	3.2 (2.5 to 4)	447 (332 to 599)	8.8 (6.7 to 11.2)	147 (112 to 190)	3.3 (2.5 to 4.1)	117 (89 to 148)	2.9 (2.3 to 3.6)
Estonia	313 (260 to 368)	23 (18.3 to 29.3)	98 (80 to 110)	6.1 (5.1 to 7)	76 (61 to 83)	4.1 (3.4 to 4.5)	636 (496 to 756)	52 (40.4 to 62.6)	144 (106 to 166)	9.6 (7.4 to 11.2)	92 (61 to 103)	4.7 (3.3 to 5.2)	766 (556 to 987)	62.3 (45 to 82.1)	151 (105 to 184)	10.2 (7.4 to 12.9)	83 (52 to 100)	4 (2.7 to 4.7)
Ethiopia	7592 (3304 to 12012)	10.7 (5.5 to 15.4)	2207 (1038 to 3321)	3.8 (2.1 to 5.3)	1589 (805 to 2320)	3.2 (1.9 to 4.4)	7489 (4647 to 10202)	8.9 (5.9 to 11.5)	2215 (1407 to 2891)	3.2 (2.2 to 4.1)	1623 (1057 to 2094)	2.7 (1.9 to 3.5)	7705 (5180 to 10010)	8.2 (5.7 to 10.3)	2432 (1650 to 3114)	3 (2.1 to 3.7)	1863 (1267 to 2365)	2.6 (1.8 to 3.3)
Federated States of Micronesia	4 (3 to 5)	4.8 (3.6 to 6)	2 (1 to 2)	1.9 (1.4 to 2.4)	1 (1 to 2)	1.7 (1.3 to 2.1)	4 (3 to 5)	4.8 (3.4 to 6.2)	2 (1 to 2)	1.9 (1.4 to 2.5)	1 (1 to 2)	1.8 (1.3 to 2.2)	5 (3 to 6)	5 (3.2 to 6.6)	2 (1 to 2)	2 (1.3 to 2.6)	1 (1 to 2)	1.8 (1.2 to 2.4)
Fiji	31 (20 to 41)	4.3 (2.8 to 5.5)	11 (7 to 13)	1.6 (1.1 to 1.9)	8 (6 to 10)	1.4 (1 to 1.6)	33 (25 to 39)	4.2 (3.2 to 4.9)	12 (9 to 13)	1.6 (1.2 to 1.8)	10 (7 to 11)	1.4 (1 to 1.6)	39 (27 to 51)	4.6 (3.1 to 5.9)	14 (10 to 18)	1.7 (1.2 to 2.1)	12 (8 to 14)	1.5 (1 to 1.8)
Finland	4723 (4211 to 5761)	78.1 (68.4 to 95.5)	821 (743 to 986)	12.9 (11.4 to 15.6)	315 (294 to 368)	4.4 (4.2 to 5.2)	5893 (5384 to 7042)	91.6 (81.5 to 111.1)	977 (901 to 1150)	14.1 (12.7 to 16.9)	343 (321 to 394)	4.2 (3.9 to 4.9)	6506 (5658 to 8181)	94.6 (82 to 118.9)	1068 (930 to 1326)	14.2 (12.3 to 17.8)	365 (326 to 440)	3.9 (3.5 to 4.7)
France	19159 (16206 to 23146)	29.7 (24.8 to 36.1)	4904 (4241 to 5766)	6.8 (5.8 to 8)	2891 (2614 to 3155)	3.6 (3.3 to 4)	31241 (26001 to 37407)	45.2 (37.2 to 54.3)	6736 (5643 to 7954)	8.5 (7.1 to 10)	3342 (2706 to 3516)	3.6 (3.1 to 3.8)	47622 (37615 to 57268)	63.9 (49.5 to 76.2)	9198 (6957 to 11225)	10.7 (8.3 to 12.8)	3946 (2785 to 4394)	3.7 (2.7 to 4.1)
Gabon	49 (34 to 77)	4.8 (3.6 to 7.1)	17 (13 to 26)	1.9 (1.4 to 2.6)	14 (11 to 21)	1.7 (1.3 to 2.3)	77 (49 to 120)	6.1 (4.2 to 9.1)	26 (18 to 39)	2.3 (1.7 to 3.3)	22 (16 to 32)	2.1 (1.5 to 2.9)	96 (58 to 147)	6.5 (4 to 9.6)	34 (21 to 51)	2.4 (1.6 to 3.5)	29 (18 to 42)	2.2 (1.4 to 3.1)
Georgia	401 (352 to 505)	8.1 (6.9 to 11)	147 (131 to 185)	2.8 (2.4 to 3.5)	121 (109 to 150)	2.1 (1.9 to 2.6)	424 (363 to 488)	9.6 (8.2 to 11.8)	158 (137 to 174)	3.3 (2.9 to 3.7)	138 (118 to 148)	2.6 (2.3 to 2.8)	772 (464 to 975)	18.9 (11.7 to 25.5)	270 (154 to 326)	5.8 (3.5 to 7.1)	234 (126 to 283)	4.6 (2.6 to 5.5)
Germany	23202 (20160 to 25175)	26.8 (23.1 to 30)	7124 (6138 to 7584)	6.7 (5.8 to 7.3)	5238 (4498 to 5487)	4.3 (3.8 to 4.5)	24942 (21152 to 26575)	28.2 (24.1 to 30.9)	7436 (6136 to 7791)	6.5 (5.6 to 7)	5557 (4463 to 5814)	4 (3.4 to 4.2)	32994 (25736 to 38921)	39.2 (30 to 47.2)	9198 (6942 to 10704)	8 (6.3 to 9.3)	6294 (4663 to 7164)	4.2 (3.3 to 4.7)
Ghana	1077 (869 to 1321)	6.9 (5.6 to 8.4)	364 (294 to 443)	2.6 (2.1 to 3.2)	286 (231 to 348)	2.3 (1.9 to 2.8)	1451 (1151 to 1751)	7.3 (5.9 to 8.7)	506 (406 to 602)	2.8 (2.3 to 3.4)	405 (327 to 480)	2.5 (2 to 3)	2157 (1614 to 2846)	8.3 (6.6 to 10.2)	759 (594 to 931)	3.2 (2.6 to 3.8)	608 (486 to 727)	2.8 (2.3 to 3.3)
Greece	6434 (5417 to 8044)	53.5 (43.3 to 70.3)	1659 (1425 to 1957)	11.9 (10.2 to 14.4)	979 (854 to 1036)	6.3 (5.6 to 6.8)	9868 (8135 to 13313)	76.4 (61.5 to 105.6)	2242 (1893 to 2718)	14.7 (12.4 to 19.1)	1163 (994 to 1235)	6.4 (5.9 to 7.2)	10811 (8865 to 14005)	84.9 (67.8 to 115.6)	2387 (1997 to 2943)	15.4 (12.7 to 20.1)	1199 (989 to 1310)	6.1 (5.6 to 7.1)
Greenland	3 (3 to 4)	6.5 (5.2 to 8)	1 (1 to 2)	2.6 (2.1 to 3.1)	1 (1 to 1)	2.4 (1.9 to 2.8)	3 (3 to 4)	6.1 (5.2 to 7.4)	1 (1 to 2)	2.4 (2.1 to 2.9)	1 (1 to 1)	2.2 (1.9 to 2.6)	4 (3 to 5)	6.2 (5.1 to 7.5)	2 (1 to 2)	2.4 (2 to 3)	1 (1 to 2)	2.1 (1.7 to 2.6)
Grenada	2 (2 to 3)	2.7 (2.3 to 4)	1 (1 to 1)	1 (0.9 to 1.6)	1 (1 to 1)	0.9 (0.8 to 1.4)	7 (4 to 8)	6.6 (3.6 to 7.8)	3 (1 to 3)	2.5 (1.4 to 2.9)	2 (1 to 3)	2.2 (1.2 to 2.5)	8 (4 to 10)	6.8 (3.6 to 8.4)	3 (2 to 4)	2.7 (1.4 to 3.2)	3 (2 to 4)	2.3 (1.2 to 2.8)
Guam	12 (9 to 18)	7.7 (5.5 to 10.9)	2 (2 to 3)	1.7 (1.3 to 2.4)	1 (1 to 2)	1.1 (0.9 to 1.5)	15 (11 to 22)	9.8 (7.1 to 13.7)	4 (3 to 4)	2.2 (1.8 to 2.8)	2 (2 to 3)	1.4 (1.2 to 1.7)	16 (11 to 23)	9.7 (6.6 to 14)	4 (3 to 5)	2.4 (1.8 to 3.1)	3 (2 to 4)	1.7 (1.2 to 2)
Guatemala	233 (199 to 359)	2.6 (2.3 to 3.7)	80 (70 to 116)	1 (0.9 to 1.4)	64 (57 to 89)	0.9 (0.8 to 1.2)	744 (368 to 872)	6.7 (3.1 to 7.7)	270 (128 to 314)	2.6 (1.2 to 3)	225 (101 to 261)	2.4 (1 to 2.8)	802 (489 to 949)	5.5 (3.3 to 6.5)	295 (174 to 350)	2.1 (1.2 to 2.5)	245 (139 to 292)	1.9 (1 to 2.2)
Guinea	227 (146 to 310)	2.5 (1.9 to 3.2)	66 (47 to 85)	0.9 (0.7 to 1)	49 (38 to 60)	0.7 (0.6 to 0.9)	250 (165 to 347)	2.6 (1.9 to 3.2)	76 (54 to 98)	0.9 (0.7 to 1.1)	59 (44 to 72)	0.8 (0.6 to 1)	321 (209 to 468)	2.9 (2 to 3.6)	101 (68 to 130)	1.1 (0.8 to 1.3)	79 (55 to 97)	0.9 (0.7 to 1.2)
Guinea-Bissau	38 (25 to 60)	3.5 (2.5 to 5.3)	12 (8 to 18)	1.4 (1 to 2)	9 (6 to 14)	1.2 (0.9 to 1.7)	59 (42 to 77)	4.3 (3.2 to 5.4)	19 (13 to 24)	1.6 (1.2 to 2)	14 (10 to 18)	1.4 (1 to 1.7)	69 (50 to 91)	4.4 (3.2 to 5.5)	23 (17 to 30)	1.7 (1.2 to 2.2)	18 (13 to 23)	1.5 (1.1 to 1.9)
Guyana	14 (13 to 17)	2.2 (2 to 2.5)	5 (5 to 6)	0.8 (0.8 to 1)	4 (4 to 5)	0.8 (0.7 to 0.9)	23 (15 to 27)	3.4 (2.2 to 3.9)	9 (6 to 10)	1.3 (0.8 to 1.5)	7 (5 to 8)	1.2 (0.7 to 1.3)	26 (16 to 32)	3.7 (2.3 to 4.6)	10 (6 to 12)	1.4 (0.9 to 1.8)	9 (5 to 10)	1.3 (0.8 to 1.5)
Haiti	462 (161 to 824)	5.9 (2.6 to 9.8)	143 (59 to 242)	2 (1 to 3.2)	108 (49 to 175)	1.7 (0.9 to 2.6)	604 (209 to 1123)	6.6 (2.6 to 11.7)	196 (77 to 350)	2.4 (1 to 4.1)	154 (64 to 267)	2.1 (1 to 3.4)	665 (264 to 1193)	6.2 (2.7 to 10.8)	227 (97 to 393)	2.3 (1.1 to 3.9)	185 (82 to 313)	2 (1 to 3.4)
Honduras	327 (252 to 415)	5.9 (4.7 to 7.3)	105 (82 to 135)	2.1 (1.7 to 2.7)	75 (59 to 98)	1.7 (1.4 to 2.3)	410 (281 to 558)	6.3 (4.4 to 9)	141 (98 to 200)	2.4 (1.7 to 3.4)	104 (73 to 148)	1.9 (1.4 to 2.8)	496 (329 to 782)	6.1 (4.1 to 9.6)	181 (121 to 288)	2.3 (1.6 to 3.7)	140 (94 to 218)	2 (1.3 to 3)
Hungary	3089 (2585 to 3646)	31.7 (24.8 to 40.8)	952 (834 to 1066)	8 (6.8 to 9.2)	781 (683 to 864)	5.6 (4.9 to 6.2)	3165 (2641 to 4250)	35.6 (28.1 to 47.3)	851 (750 to 1159)	7.4 (6.3 to 10)	647 (596 to 876)	4.4 (4 to 6)	3041 (2545 to 4053)	35.7 (27.8 to 49.5)	812 (717 to 1076)	7 (5.8 to 9.4)	629 (566 to 819)	3.9 (3.5 to 5.2)
Iceland	298 (249 to 357)	105.3 (87.9 to 125.1)	51 (43 to 60)	17.5 (14.6 to 20.8)	18 (16 to 20)	5.8 (5.4 to 6.6)	416 (353 to 501)	124.1 (106 to 148.5)	66 (56 to 79)	18.9 (16.1 to 22.5)	20 (18 to 23)	5.3 (4.8 to 6.1)	507 (425 to 635)	130.4 (109.7 to 163.4)	81 (68 to 101)	19.7 (16.6 to 24.4)	25 (22 to 31)	5.4 (4.8 to 6.6)
India	58313 (36620 to 75523)	6.2 (4.2 to 7.9)	20479 (13623 to 26008)	2.3 (1.6 to 2.9)	16340 (11206 to 20553)	2 (1.4 to 2.5)	60021 (46729 to 73433)	5.5 (4.4 to 6.7)	22150 (17516 to 26726)	2.1 (1.7 to 2.5)	18383 (14648 to 22011)	1.9 (1.5 to 2.2)	78565 (64428 to 90375)	6.2 (5.1 to 7.1)	30550 (24971 to 35010)	2.4 (2 to 2.8)	26590 (21768 to 30325)	2.2 (1.8 to 2.5)
Indonesia	16106 (11296 to 19460)	8.8 (6.5 to 10.6)	5872 (4299 to 6933)	3.3 (2.5 to 3.9)	4722 (3546 to 5532)	2.9 (2.2 to 3.4)	18130 (13970 to 20615)	8.5 (6.7 to 9.7)	6846 (5325 to 7723)	3.3 (2.6 to 3.7)	5688 (4496 to 6427)	2.9 (2.3 to 3.3)	20616 (16479 to 22957)	8.4 (6.8 to 9.3)	8006 (6427 to 8939)	3.3 (2.7 to 3.6)	6803 (5546 to 7677)	2.9 (2.4 to 3.3)
Iran	7858 (4618 to 11122)	13.4 (8.1 to 18.4)	2297 (1431 to 3022)	4.3 (2.7 to 5.5)	1555 (993 to 1895)	3.3 (2.1 to 4)	14707 (10791 to 18562)	22.5 (16.4 to 28.5)	3589 (2797 to 4238)	5.6 (4.3 to 6.6)	2173 (1669 to 2399)	3.7 (2.8 to 4.1)	20601 (14039 to 25871)	27.4 (18.8 to 34.2)	5029 (3396 to 6262)	6.6 (4.4 to 8.1)	3154 (2102 to 3729)	4.3 (2.8 to 5.1)
Iraq	3044 (2022 to 5142)	16.5 (11.1 to 27.7)	1112 (745 to 1853)	6.6 (4.5 to 11.1)	917 (618 to 1526)	6.1 (4.1 to 10)	3756 (2977 to 5552)	14.4 (11.6 to 20.9)	1341 (1081 to 1945)	5.6 (4.5 to 8)	1068 (870 to 1566)	5 (4.1 to 7.2)	4687 (3829 to 5893)	12.6 (10.2 to 15.2)	1665 (1367 to 2025)	4.8 (3.8 to 5.6)	1311 (1058 to 1547)	4.2 (3.3 to 4.8)
Ireland	1347 (1119 to 1657)	35.2 (29.1 to 44)	350 (301 to 417)	8.6 (7.4 to 10.3)	209 (192 to 233)	4.9 (4.6 to 5.5)	2998 (2457 to 3946)	63.4 (52 to 83.1)	568 (475 to 714)	11.5 (9.6 to 14.5)	232 (214 to 269)	4.5 (4.1 to 5.2)	4797 (3779 to 6268)	85 (67.2 to 112.7)	812 (642 to 1034)	13.6 (10.8 to 17.6)	280 (236 to 333)	4.2 (3.6 to 5.1)
Israel	1111 (965 to 1393)	18.8 (16.3 to 23.7)	359 (321 to 435)	6.1 (5.4 to 7.3)	259 (241 to 294)	4.3 (4 to 4.9)	2388 (1915 to 2896)	31.8 (25.6 to 38.7)	623 (490 to 735)	8.1 (6.4 to 9.6)	393 (292 to 422)	5 (3.7 to 5.3)	3561 (2815 to 4375)	38.5 (30.3 to 47.7)	839 (632 to 1010)	8.6 (6.6 to 10.3)	476 (342 to 532)	4.6 (3.4 to 5.1)
Italy	20195 (17216 to 24600)	34 (28.4 to 41.4)	5245 (4565 to 6243)	7.3 (6.3 to 8.7)	3095 (2884 to 3506)	3.6 (3.4 to 4.2)	29726 (26132 to 35066)	43.6 (37.5 to 53.8)	6559 (5636 to 7295)	8 (7.1 to 9.5)	3564 (2859 to 3775)	3.6 (3 to 3.9)	45821 (34586 to 56179)	59 (47.1 to 74)	9100 (6631 to 11192)	10 (7.8 to 12.3)	4036 (2864 to 4531)	3.6 (2.7 to 4)
Jamaica	87 (54 to 104)	3.7 (2.3 to 4.3)	32 (20 to 37)	1.4 (0.9 to 1.6)	24 (15 to 28)	1.1 (0.7 to 1.3)	113 (59 to 136)	4.4 (2.3 to 5.3)	43 (23 to 50)	1.6 (0.9 to 1.9)	34 (18 to 39)	1.3 (0.7 to 1.5)	144 (69 to 191)	5.4 (2.6 to 7.1)	55 (26 to 74)	2 (1 to 2.6)	44 (21 to 60)	1.6 (0.8 to 2.1)
Japan	30926 (29344 to 36389)	21.8 (20.6 to 25.3)	5044 (4788 to 5966)	3.3 (3.1 to 3.9)	1581 (1511 to 1892)	0.9 (0.9 to 1.1)	46725 (35606 to 49418)	28 (22.2 to 29.7)	7574 (5738 to 8011)	4.2 (3.3 to 4.4)	2330 (1746 to 2456)	1.1 (0.9 to 1.2)	63958 (37186 to 74696)	35.7 (22.6 to 41.2)	10108 (5858 to 11888)	5.1 (3.2 to 5.9)	3101 (1759 to 3497)	1.3 (0.8 to 1.5)
Jordan	329 (225 to 465)	8.2 (5.8 to 11.5)	108 (76 to 147)	3 (2.2 to 4.3)	78 (56 to 105)	2.5 (1.9 to 3.6)	581 (415 to 847)	9.4 (7 to 12.4)	160 (122 to 199)	3.1 (2.4 to 3.6)	104 (83 to 117)	2.4 (1.9 to 2.7)	1482 (1008 to 2061)	14.4 (10.3 to 19.4)	317 (235 to 404)	3.5 (2.7 to 4.3)	178 (139 to 213)	2.4 (1.9 to 2.9)
Kazakhstan	484 (396 to 834)	3.2 (2.6 to 5.5)	183 (150 to 328)	1.2 (1 to 2.2)	148 (121 to 272)	1 (0.8 to 1.8)	1372 (735 to 1645)	9.1 (4.9 to 10.9)	533 (286 to 623)	3.5 (1.9 to 4.1)	432 (235 to 492)	2.8 (1.6 to 3.2)	2796 (1351 to 4163)	15.4 (7.5 to 22.9)	695 (374 to 902)	3.8 (2 to 5)	459 (263 to 544)	2.5 (1.4 to 3)
Kenya	1101 (870 to 1508)	4.6 (3.7 to 6.3)	368 (292 to 500)	1.8 (1.4 to 2.4)	287 (227 to 390)	1.6 (1.3 to 2.2)	1414 (1077 to 1879)	4.7 (3.5 to 6)	491 (371 to 635)	1.9 (1.4 to 2.4)	392 (294 to 503)	1.7 (1.3 to 2.1)	1802 (1242 to 2624)	4.6 (3.3 to 6.3)	634 (447 to 871)	1.8 (1.3 to 2.3)	511 (363 to 682)	1.6 (1.2 to 2.1)
Kiribati	2 (2 to 3)	2.8 (2.2 to 3.3)	1 (1 to 1)	1.1 (0.9 to 1.2)	1 (0 to 1)	1 (0.8 to 1.1)	3 (2 to 3)	3 (2.2 to 3.6)	1 (1 to 1)	1.2 (0.9 to 1.4)	1 (1 to 1)	1 (0.8 to 1.2)	3 (2 to 4)	3 (2.2 to 3.8)	1 (1 to 2)	1.2 (0.9 to 1.5)	1 (1 to 1)	1.1 (0.8 to 1.3)
Kuwait	135 (95 to 197)	8.2 (6 to 11.5)	31 (25 to 43)	2.1 (1.8 to 2.8)	18 (16 to 23)	1.5 (1.3 to 1.9)	292 (223 to 377)	13.2 (10.2 to 16.8)	60 (50 to 75)	2.9 (2.5 to 3.5)	32 (30 to 38)	1.8 (1.7 to 2.1)	732 (542 to 964)	19.7 (14.5 to 25.9)	134 (102 to 176)	3.7 (2.8 to 4.7)	59 (47 to 73)	1.8 (1.5 to 2.3)
Kyrgyzstan	223 (196 to 281)	5.3 (4.7 to 6.5)	86 (76 to 105)	2.1 (1.9 to 2.5)	70 (63 to 84)	1.8 (1.6 to 2.2)	298 (248 to 327)	6.4 (5.2 to 7)	116 (95 to 126)	2.5 (2.1 to 2.8)	94 (77 to 101)	2.2 (1.7 to 2.4)	425 (286 to 512)	7.2 (4.9 to 8.5)	160 (106 to 190)	2.8 (1.9 to 3.3)	126 (82 to 147)	2.3 (1.5 to 2.7)
Laos	446 (159 to 756)	9.2 (3.9 to 14.7)	148 (60 to 241)	3.4 (1.6 to 5.3)	115 (50 to 181)	2.9 (1.4 to 4.4)	478 (218 to 758)	8.6 (4.3 to 13)	165 (81 to 250)	3.2 (1.7 to 4.6)	130 (67 to 192)	2.8 (1.5 to 3.9)	500 (300 to 700)	8 (5 to 10.9)	180 (112 to 245)	3 (2 to 4.1)	146 (93 to 197)	2.6 (1.7 to 3.5)
Latvia	478 (426 to 562)	19 (16.2 to 24.1)	163 (145 to 181)	5.5 (5 to 6.4)	132 (114 to 142)	4 (3.6 to 4.4)	859 (708 to 1022)	42 (34.1 to 51.2)	228 (177 to 261)	8.9 (7.3 to 10.5)	165 (115 to 182)	5.1 (3.9 to 5.6)	953 (700 to 1204)	53 (38.1 to 68.4)	219 (159 to 267)	9.6 (7.1 to 11.9)	144 (99 to 170)	4.5 (3.3 to 5.3)
Lebanon	705 (497 to 1017)	15 (11 to 19.7)	212 (154 to 261)	5.1 (3.8 to 6.2)	145 (107 to 175)	4 (2.9 to 4.8)	1674 (1225 to 2192)	26.1 (19.6 to 33.5)	337 (261 to 415)	5.9 (4.8 to 7.1)	168 (138 to 192)	3.5 (2.8 to 4)	4886 (3301 to 6968)	54.7 (37.5 to 77.3)	800 (567 to 1087)	9.6 (7 to 12.8)	267 (212 to 324)	3.8 (3.1 to 4.6)
Lesotho	49 (36 to 66)	3.3 (2.5 to 4.6)	20 (14 to 27)	1.4 (1.1 to 2)	18 (13 to 25)	1.4 (1 to 1.9)	70 (56 to 93)	4.7 (3.8 to 6.2)	30 (24 to 38)	2.1 (1.7 to 2.8)	26 (21 to 35)	2 (1.6 to 2.6)	76 (56 to 99)	4.9 (3.6 to 6.3)	31 (23 to 40)	2.1 (1.5 to 2.7)	28 (20 to 36)	2 (1.5 to 2.6)
Liberia	65 (48 to 94)	2.7 (2.2 to 3.6)	21 (17 to 29)	1 (0.8 to 1.3)	16 (13 to 22)	0.9 (0.7 to 1.2)	83 (60 to 108)	2.7 (2 to 3.5)	27 (20 to 35)	1.1 (0.8 to 1.3)	22 (16 to 28)	0.9 (0.7 to 1.2)	126 (80 to 185)	3.2 (2.2 to 4.5)	42 (28 to 59)	1.2 (0.8 to 1.7)	34 (23 to 47)	1.1 (0.8 to 1.5)
Libya	588 (448 to 791)	15.2 (12.2 to 19.6)	198 (159 to 244)	5.5 (4.6 to 6.9)	149 (124 to 182)	4.7 (4 to 5.9)	1279 (878 to 1925)	24.3 (17.4 to 35)	328 (258 to 421)	6.8 (5.5 to 8.5)	211 (177 to 252)	5.1 (4.3 to 6.1)	2022 (1367 to 3092)	31.2 (21.2 to 47.4)	493 (375 to 657)	7.9 (6.1 to 10.3)	301 (245 to 364)	5.3 (4.3 to 6.4)
Lithuania	809 (685 to 933)	22.3 (18.6 to 27.4)	245 (198 to 272)	6 (5 to 6.8)	185 (144 to 198)	4.1 (3.3 to 4.4)	1231 (985 to 1473)	39.4 (31.8 to 48)	331 (241 to 386)	8.7 (6.9 to 10.3)	239 (155 to 269)	5.2 (3.6 to 5.8)	1303 (1024 to 1583)	48.3 (37.7 to 60.8)	313 (225 to 372)	9.2 (7.2 to 11)	214 (137 to 244)	4.6 (3.2 to 5.2)
Luxembourg	370 (297 to 451)	78.4 (63.4 to 95.1)	73 (59 to 89)	14.4 (11.7 to 17.3)	31 (29 to 36)	5.6 (5.2 to 6.5)	550 (455 to 672)	99.6 (83.5 to 122)	95 (78 to 115)	16.1 (13.4 to 19.6)	33 (30 to 38)	5.1 (4.6 to 5.9)	845 (640 to 1173)	116.4 (88.5 to 160.3)	139 (105 to 187)	18.1 (13.8 to 24.4)	45 (36 to 58)	5.2 (4.2 to 6.9)
Macedonia	378 (268 to 460)	18.3 (12.9 to 23.1)	142 (101 to 167)	6.6 (4.7 to 7.8)	122 (86 to 141)	5.5 (3.9 to 6.4)	509 (383 to 611)	24.1 (18 to 30.8)	170 (126 to 197)	7 (5.2 to 8.3)	144 (105 to 165)	5.5 (4 to 6.2)	730 (517 to 916)	34.6 (25.4 to 45.1)	217 (155 to 265)	8.4 (6 to 10.3)	176 (124 to 212)	5.7 (4.1 to 6.9)
Madagascar	789 (579 to 1169)	5.1 (4.1 to 7.4)	244 (189 to 351)	1.9 (1.5 to 2.6)	185 (148 to 261)	1.6 (1.3 to 2.2)	826 (643 to 1100)	4.5 (3.7 to 5.9)	259 (209 to 339)	1.7 (1.4 to 2.2)	201 (163 to 261)	1.5 (1.2 to 1.9)	1116 (854 to 1487)	4.7 (3.7 to 6)	359 (282 to 464)	1.8 (1.4 to 2.2)	284 (224 to 364)	1.6 (1.2 to 2)
Malawi	349 (214 to 548)	3.4 (2.5 to 4.5)	110 (75 to 156)	1.3 (1 to 1.6)	85 (61 to 112)	1.2 (0.9 to 1.4)	359 (287 to 468)	2.9 (2.4 to 3.5)	116 (96 to 142)	1.1 (0.9 to 1.3)	90 (74 to 109)	1 (0.8 to 1.2)	491 (363 to 687)	3.3 (2.5 to 4.2)	160 (123 to 211)	1.2 (0.9 to 1.5)	128 (97 to 164)	1.1 (0.8 to 1.3)
Malaysia	952 (633 to 1192)	5.1 (3.4 to 6.1)	360 (239 to 441)	2 (1.3 to 2.4)	287 (193 to 343)	1.7 (1.2 to 2)	1224 (916 to 1473)	5.1 (3.9 to 6.1)	459 (351 to 535)	2 (1.5 to 2.3)	359 (279 to 398)	1.7 (1.3 to 1.9)	2711 (1712 to 3823)	9 (5.8 to 12.5)	799 (503 to 1070)	2.7 (1.7 to 3.5)	546 (346 to 685)	1.9 (1.2 to 2.4)
Maldives	12 (7 to 18)	5.8 (3.6 to 8)	4 (3 to 6)	2.2 (1.4 to 3)	3 (2 to 5)	2 (1.2 to 2.7)	14 (11 to 19)	5.5 (4.4 to 7.1)	5 (4 to 6)	2 (1.6 to 2.4)	4 (3 to 4)	1.7 (1.3 to 2)	36 (25 to 56)	8.3 (6.2 to 12.3)	9 (6 to 12)	2.1 (1.7 to 2.8)	5 (4 to 6)	1.4 (1.2 to 1.7)
Mali	207 (142 to 274)	1.9 (1.5 to 2.3)	61 (45 to 76)	0.7 (0.5 to 0.8)	45 (35 to 56)	0.6 (0.4 to 0.7)	280 (203 to 418)	1.9 (1.3 to 2.6)	82 (60 to 117)	0.7 (0.5 to 0.9)	61 (44 to 85)	0.6 (0.4 to 0.8)	451 (305 to 731)	2.1 (1.5 to 3.1)	130 (91 to 199)	0.7 (0.5 to 1)	96 (67 to 140)	0.6 (0.4 to 0.9)
Malta	91 (76 to 115)	21.7 (18 to 28)	27 (23 to 33)	5.9 (5.1 to 7.3)	18 (17 to 22)	3.8 (3.5 to 4.5)	168 (139 to 213)	37.9 (30.6 to 48)	41 (35 to 50)	8 (6.7 to 9.9)	23 (21 to 27)	3.9 (3.6 to 4.5)	294 (238 to 362)	58.9 (47.6 to 73.4)	61 (50 to 75)	10.4 (8.5 to 12.8)	28 (25 to 32)	3.9 (3.4 to 4.5)
Marshall Islands	2 (1 to 3)	5.2 (3.6 to 6.8)	1 (0 to 1)	2.1 (1.5 to 2.7)	1 (0 to 1)	1.9 (1.4 to 2.5)	3 (2 to 4)	6.1 (3.8 to 8.4)	1 (1 to 1)	2.4 (1.5 to 3.3)	1 (0 to 1)	2.2 (1.4 to 3)	3 (2 to 4)	6 (3.8 to 8.1)	1 (1 to 2)	2.4 (1.5 to 3.3)	1 (1 to 1)	2.2 (1.4 to 2.9)
Mauritania	71 (54 to 95)	3.3 (2.6 to 4.3)	24 (19 to 31)	1.3 (1 to 1.7)	18 (15 to 24)	1.1 (0.9 to 1.4)	106 (70 to 154)	3.8 (2.6 to 5.2)	35 (24 to 49)	1.4 (1 to 1.9)	27 (18 to 37)	1.2 (0.9 to 1.6)	144 (88 to 231)	4.3 (2.8 to 6.4)	50 (32 to 75)	1.6 (1.1 to 2.3)	39 (26 to 58)	1.4 (1 to 2)
Mauritius	71 (56 to 88)	6.5 (5.1 to 8.1)	23 (18 to 27)	2.1 (1.7 to 2.4)	17 (13 to 18)	1.6 (1.3 to 1.8)	73 (63 to 90)	6.1 (5.2 to 7.9)	25 (22 to 29)	2 (1.8 to 2.3)	19 (17 to 21)	1.5 (1.3 to 1.7)	109 (87 to 134)	9.3 (7.2 to 12.4)	33 (27 to 39)	2.4 (1.9 to 2.9)	26 (20 to 29)	1.7 (1.3 to 1.9)
Mexico	5109 (4315 to 5396)	6.1 (5.1 to 6.4)	1819 (1531 to 1903)	2.3 (1.9 to 2.4)	1454 (1211 to 1517)	2 (1.7 to 2.1)	6903 (5562 to 7370)	6.9 (5.5 to 7.3)	2497 (2013 to 2638)	2.6 (2 to 2.7)	2004 (1596 to 2105)	2.2 (1.7 to 2.3)	9491 (7747 to 10187)	7.8 (6.4 to 8.4)	3289 (2683 to 3515)	2.7 (2.2 to 2.9)	2626 (2096 to 2809)	2.2 (1.8 to 2.4)
Moldova	455 (410 to 519)	10.7 (9.3 to 12.3)	173 (157 to 197)	3.9 (3.5 to 4.4)	139 (129 to 163)	3 (2.8 to 3.5)	475 (415 to 536)	12 (10.2 to 14.2)	179 (157 to 198)	4.2 (3.7 to 4.7)	145 (130 to 157)	3.1 (2.8 to 3.4)	696 (533 to 852)	20 (14.6 to 27.1)	218 (171 to 250)	5.1 (4 to 6.2)	167 (131 to 186)	3.4 (2.7 to 3.8)
Mongolia	110 (68 to 227)	5.7 (3.7 to 11.2)	40 (25 to 80)	2.3 (1.5 to 4.3)	33 (21 to 63)	2 (1.3 to 3.6)	185 (151 to 220)	8.5 (6.6 to 10)	70 (57 to 82)	3.4 (2.6 to 3.9)	58 (46 to 67)	3 (2.2 to 3.5)	238 (191 to 286)	7.9 (6.1 to 9.6)	91 (73 to 108)	3.1 (2.4 to 3.8)	77 (60 to 91)	2.8 (2.1 to 3.4)
Montenegro	202 (164 to 262)	32.7 (25.8 to 43.8)	60 (51 to 74)	8.9 (7.5 to 11.1)	46 (40 to 55)	6.4 (5.6 to 7.8)	240 (197 to 299)	39.3 (31 to 50.9)	66 (57 to 81)	9.3 (7.8 to 11.5)	51 (44 to 61)	6.2 (5.4 to 7.5)	294 (231 to 391)	50.3 (37.5 to 69.5)	74 (62 to 94)	10.3 (8.3 to 13.5)	54 (46 to 66)	6 (5.1 to 7.5)
Morocco	1656 (1183 to 2076)	6.4 (4.9 to 7.8)	593 (444 to 722)	2.4 (1.9 to 2.9)	479 (374 to 576)	2.1 (1.7 to 2.5)	1918 (1479 to 2338)	6.6 (5.2 to 7.9)	715 (563 to 854)	2.5 (2 to 3)	588 (476 to 683)	2.2 (1.8 to 2.6)	2752 (2030 to 3698)	8.1 (6 to 11.1)	981 (744 to 1236)	2.9 (2.2 to 3.6)	785 (606 to 968)	2.3 (1.8 to 2.9)
Mozambique	1259 (903 to 1852)	7.5 (6.1 to 9.7)	387 (302 to 521)	2.8 (2.2 to 3.4)	292 (234 to 376)	2.4 (1.9 to 2.9)	1537 (1230 to 1960)	7.4 (6.1 to 8.8)	485 (398 to 593)	2.8 (2.3 to 3.3)	373 (306 to 448)	2.5 (2 to 3)	2316 (1738 to 3172)	8.9 (6.7 to 10.8)	757 (588 to 958)	3.4 (2.5 to 4)	593 (455 to 725)	3 (2.2 to 3.6)
Myanmar	4151 (1712 to 6650)	10.2 (4.5 to 16.1)	1491 (668 to 2357)	3.9 (1.9 to 6)	1209 (571 to 1879)	3.3 (1.7 to 5.1)	4595 (2328 to 6619)	10.3 (5.3 to 14.6)	1717 (914 to 2413)	3.9 (2.1 to 5.5)	1441 (782 to 2001)	3.5 (1.9 to 4.8)	4535 (3010 to 5842)	9.1 (6 to 11.7)	1754 (1174 to 2233)	3.5 (2.4 to 4.5)	1520 (1027 to 1927)	3.1 (2.1 to 3.9)
Namibia	61 (46 to 78)	4.7 (3.7 to 6.3)	24 (18 to 31)	2 (1.6 to 2.7)	21 (17 to 28)	1.9 (1.5 to 2.6)	73 (56 to 88)	4.7 (3.7 to 5.8)	28 (22 to 34)	1.9 (1.6 to 2.4)	25 (20 to 30)	1.8 (1.5 to 2.3)	87 (63 to 110)	4.6 (3.5 to 5.6)	33 (25 to 40)	1.8 (1.4 to 2.2)	29 (22 to 35)	1.7 (1.4 to 2.1)
Nepal	1044 (708 to 1556)	5.2 (3.9 to 7.7)	358 (263 to 530)	2 (1.5 to 3)	288 (220 to 434)	1.7 (1.3 to 2.7)	1079 (748 to 1717)	4.7 (3.2 to 7.6)	394 (271 to 635)	1.8 (1.3 to 3)	333 (227 to 549)	1.7 (1.1 to 2.8)	1310 (855 to 2187)	5 (3.3 to 8.3)	509 (335 to 832)	2 (1.3 to 3.3)	452 (302 to 739)	1.9 (1.3 to 3)
Netherlands	8897 (6921 to 10753)	51.7 (40 to 62.4)	1730 (1371 to 2065)	9.4 (7.5 to 11.1)	729 (615 to 766)	3.6 (3.1 to 3.8)	14009 (9798 to 16842)	74.1 (51.9 to 88.4)	2452 (1711 to 2947)	12 (8.4 to 14.3)	889 (634 to 955)	3.8 (2.7 to 4.1)	18550 (12347 to 22097)	88.2 (59 to 104.5)	3074 (2009 to 3730)	13.4 (8.8 to 16.1)	1029 (693 to 1152)	3.7 (2.5 to 4.1)
New Zealand	1147 (711 to 1401)	32.8 (20 to 41)	289 (182 to 336)	7.4 (4.7 to 8.7)	206 (130 to 227)	4.8 (3.1 to 5.3)	1298 (865 to 1542)	33.3 (22.1 to 40.7)	329 (216 to 386)	7.2 (4.8 to 8.4)	229 (149 to 252)	4.3 (2.9 to 4.7)	1546 (1046 to 1859)	36.2 (24.6 to 44.5)	396 (259 to 471)	7.5 (5.1 to 8.9)	268 (175 to 306)	4.1 (2.7 to 4.7)
Nicaragua	174 (132 to 242)	4.1 (3.4 to 5.4)	58 (46 to 78)	1.5 (1.3 to 1.9)	45 (36 to 59)	1.3 (1.1 to 1.6)	281 (168 to 364)	5.9 (3.6 to 7.5)	99 (59 to 127)	2.2 (1.3 to 2.8)	78 (47 to 99)	1.9 (1.1 to 2.3)	287 (174 to 393)	5 (3.1 to 6.7)	107 (66 to 143)	1.9 (1.2 to 2.5)	86 (53 to 113)	1.6 (1 to 2.1)
Niger	342 (208 to 559)	3 (2.3 to 4.5)	98 (68 to 151)	1.1 (0.8 to 1.5)	70 (52 to 104)	0.9 (0.7 to 1.3)	455 (291 to 658)	2.9 (2.1 to 4.2)	132 (92 to 189)	1.1 (0.7 to 1.5)	96 (69 to 137)	0.9 (0.6 to 1.3)	626 (398 to 878)	3.1 (2 to 4.2)	186 (119 to 257)	1.1 (0.7 to 1.6)	139 (89 to 191)	1 (0.6 to 1.4)
Nigeria	4204 (2578 to 6794)	3.5 (2.3 to 5.4)	1239 (805 to 1915)	1.2 (0.9 to 1.8)	917 (615 to 1388)	1 (0.7 to 1.5)	6564 (3884 to 9435)	4.2 (2.7 to 5.7)	1965 (1239 to 2702)	1.5 (1 to 2)	1448 (938 to 1973)	1.3 (0.8 to 1.8)	10596 (6173 to 14905)	5.1 (3.2 to 7)	3152 (1923 to 4270)	1.8 (1.1 to 2.5)	2331 (1463 to 3204)	1.5 (0.9 to 2.2)
North Korea	2535 (1597 to 3676)	11.5 (7.3 to 16.8)	828 (548 to 1125)	3.8 (2.5 to 5.1)	631 (429 to 833)	2.9 (2 to 3.8)	2703 (1635 to 3975)	11.4 (6.8 to 17.3)	962 (604 to 1363)	3.9 (2.4 to 5.5)	788 (512 to 1098)	3.1 (2 to 4.3)	3153 (1961 to 4633)	13.4 (8 to 20.5)	1110 (706 to 1596)	4.1 (2.6 to 5.9)	914 (593 to 1280)	3.1 (2 to 4.3)
Northern Mariana Islands	6 (4 to 8)	10.1 (7.3 to 14.5)	1 (1 to 1)	2.3 (1.8 to 3)	1 (0 to 1)	1.5 (1.2 to 2)	8 (5 to 11)	14.7 (9.8 to 20.9)	2 (1 to 2)	2.8 (2.2 to 3.6)	1 (1 to 1)	1.6 (1.3 to 1.9)	5 (3 to 6)	13 (8.4 to 19.1)	1 (1 to 1)	2.8 (2 to 3.6)	1 (1 to 1)	1.7 (1.3 to 2)
Norway	4876 (4470 to 5748)	99.8 (90.7 to 116.2)	829 (766 to 971)	15.9 (14.6 to 18.5)	279 (267 to 331)	4.8 (4.6 to 5.7)	6682 (6154 to 7604)	118.5 (108.5 to 133.8)	1058 (964 to 1193)	17.8 (16.3 to 20.1)	308 (279 to 347)	4.7 (4.2 to 5.3)	6808 (5950 to 8089)	104.2 (89.8 to 123.8)	1094 (951 to 1289)	15.8 (13.6 to 18.7)	347 (301 to 408)	4.4 (3.8 to 5.2)
Oman	131 (84 to 205)	6.9 (4.7 to 9.6)	38 (26 to 51)	2.3 (1.7 to 2.9)	26 (19 to 32)	1.9 (1.4 to 2.4)	193 (136 to 253)	8.7 (6.3 to 11)	48 (36 to 60)	2.5 (1.9 to 3.1)	29 (22 to 35)	1.9 (1.4 to 2.4)	633 (444 to 843)	15.9 (11.4 to 20.7)	120 (88 to 160)	3.3 (2.4 to 4.1)	55 (40 to 68)	1.9 (1.4 to 2.4)
Pakistan	12094 (8388 to 15704)	9 (7.2 to 10.9)	3967 (3044 to 4884)	3.3 (2.7 to 3.9)	2963 (2345 to 3556)	2.7 (2.2 to 3.2)	15019 (11764 to 18880)	9.2 (7.4 to 11.3)	5192 (4070 to 6521)	3.5 (2.7 to 4.3)	3944 (3110 to 4888)	2.9 (2.3 to 3.6)	19987 (14381 to 27005)	10 (7.3 to 13.1)	7053 (5117 to 9518)	3.7 (2.7 to 4.9)	5465 (3997 to 7267)	3.1 (2.3 to 4.1)
Palestine	377 (287 to 533)	17.4 (14.3 to 22.3)	128 (103 to 170)	6.8 (5.6 to 8.5)	99 (83 to 127)	6.2 (5 to 7.6)	559 (445 to 812)	18.2 (15.5 to 23.2)	184 (154 to 243)	7 (5.9 to 8.5)	141 (122 to 173)	6.3 (5.1 to 7.4)	726 (553 to 1094)	18.4 (15.2 to 24.6)	235 (192 to 322)	6.7 (5.8 to 8.5)	183 (155 to 235)	6 (5.2 to 7.2)
Panama	186 (130 to 218)	7.2 (5.2 to 8.3)	65 (46 to 73)	2.6 (1.9 to 2.9)	50 (37 to 55)	2.1 (1.6 to 2.3)	316 (179 to 377)	10.1 (5.7 to 12)	115 (65 to 133)	3.7 (2.1 to 4.3)	92 (51 to 105)	3 (1.7 to 3.5)	435 (292 to 575)	11.4 (7.6 to 15.2)	141 (94 to 171)	3.6 (2.4 to 4.4)	107 (69 to 124)	2.7 (1.8 to 3.1)
Papua New Guinea	237 (131 to 354)	5.1 (3.2 to 7.3)	80 (48 to 116)	2 (1.3 to 2.8)	61 (38 to 87)	1.7 (1.2 to 2.3)	374 (193 to 593)	5.8 (3.3 to 8.6)	126 (71 to 190)	2.2 (1.4 to 3.2)	95 (56 to 141)	1.9 (1.2 to 2.6)	486 (275 to 758)	5.7 (3.5 to 8.4)	168 (101 to 252)	2.2 (1.4 to 3.1)	130 (80 to 190)	1.9 (1.2 to 2.6)
Paraguay	181 (114 to 227)	4.4 (2.7 to 5.4)	66 (41 to 82)	1.7 (1 to 2.1)	55 (34 to 68)	1.5 (0.9 to 1.8)	240 (165 to 293)	4.8 (3.3 to 5.8)	91 (62 to 110)	1.9 (1.3 to 2.3)	77 (52 to 94)	1.7 (1.1 to 2)	280 (194 to 363)	4.6 (3.1 to 5.9)	111 (76 to 143)	1.8 (1.2 to 2.3)	97 (65 to 125)	1.7 (1.1 to 2.1)
Peru	1073 (878 to 1513)	4.8 (4 to 6.4)	372 (313 to 501)	1.7 (1.5 to 2.3)	302 (257 to 399)	1.5 (1.3 to 2)	2026 (985 to 2737)	8 (3.8 to 10.7)	744 (359 to 1000)	3 (1.4 to 4)	622 (299 to 838)	2.6 (1.2 to 3.5)	2620 (1102 to 3936)	8.1 (3.4 to 12)	981 (421 to 1438)	3.1 (1.3 to 4.5)	806 (344 to 1175)	2.6 (1.1 to 3.7)
Philippines	5257 (4273 to 5806)	8 (6.4 to 8.7)	1862 (1508 to 2030)	3.1 (2.4 to 3.3)	1470 (1162 to 1598)	2.7 (2 to 2.9)	5301 (4785 to 6712)	6.6 (6.1 to 8)	1926 (1760 to 2380)	2.6 (2.4 to 3)	1576 (1452 to 1883)	2.3 (2.1 to 2.6)	7112 (6074 to 8955)	7.6 (6.5 to 9.3)	2667 (2304 to 3282)	3 (2.6 to 3.5)	2204 (1910 to 2614)	2.6 (2.2 to 3.1)
Poland	9459 (7792 to 10398)	23.7 (19.8 to 27)	3105 (2539 to 3314)	7.1 (5.8 to 7.6)	2454 (1992 to 2585)	5.3 (4.3 to 5.5)	11678 (10139 to 12775)	29.8 (27.1 to 34.3)	3566 (2967 to 3782)	7.6 (6.6 to 8.3)	2876 (2255 to 3028)	5.4 (4.4 to 5.7)	14344 (11780 to 16404)	37.5 (30.8 to 45)	3957 (3155 to 4410)	8.1 (6.7 to 9.3)	3108 (2376 to 3437)	5.1 (4.1 to 5.6)
Portugal	2019 (1820 to 2533)	17.1 (15.2 to 21.6)	747 (680 to 935)	5.9 (5.3 to 7.4)	599 (565 to 738)	4.4 (4.1 to 5.4)	3717 (3225 to 4477)	29.7 (25.3 to 36.7)	1084 (930 to 1260)	7.5 (6.5 to 9)	765 (635 to 827)	4.6 (4 to 5.1)	5403 (4263 to 6783)	41.6 (32.4 to 54.3)	1394 (1065 to 1687)	8.8 (6.9 to 11.1)	886 (634 to 990)	4.6 (3.5 to 5.2)
Puerto Rico	294 (193 to 380)	7.8 (5.2 to 10.5)	92 (59 to 108)	2.3 (1.5 to 2.7)	71 (44 to 80)	1.7 (1.1 to 1.9)	445 (298 to 536)	12.1 (8.3 to 15.1)	118 (76 to 138)	2.7 (1.8 to 3.2)	83 (49 to 94)	1.7 (1 to 1.9)	626 (396 to 779)	18.5 (12 to 23.7)	160 (93 to 196)	3.7 (2.3 to 4.5)	111 (56 to 132)	1.9 (1 to 2.3)
Qatar	41 (30 to 60)	11.2 (8.2 to 15.1)	12 (10 to 16)	3.9 (3 to 4.8)	9 (7 to 11)	3.5 (2.7 to 4.1)	123 (88 to 172)	15.7 (11.5 to 20.8)	27 (20 to 37)	3.7 (2.9 to 4.9)	14 (11 to 19)	2.5 (2.1 to 3.3)	576 (322 to 1256)	25.4 (16.2 to 47.6)	99 (59 to 202)	4.8 (3.4 to 8)	36 (26 to 56)	2.5 (2 to 3.2)
Romania	3542 (2936 to 4168)	15.2 (11.8 to 19.2)	1347 (1163 to 1484)	5.3 (4.4 to 6.2)	1129 (1025 to 1249)	4.1 (3.7 to 4.5)	5242 (3737 to 6199)	25.4 (18 to 32.6)	1689 (1210 to 1885)	6.7 (4.8 to 7.8)	1406 (995 to 1513)	4.8 (3.4 to 5.2)	6571 (4542 to 7789)	35.9 (25.2 to 44.2)	1926 (1294 to 2211)	8 (5.6 to 9.4)	1562 (1030 to 1740)	5.1 (3.4 to 5.6)
Russian Federation	22044 (19354 to 24957)	15.6 (13.4 to 18.3)	7517 (6645 to 8331)	4.7 (4.1 to 5.3)	5596 (5029 to 6118)	3.2 (2.8 to 3.4)	34292 (32176 to 39562)	25.2 (23.3 to 29.9)	9194 (8416 to 10311)	5.8 (5.4 to 6.6)	6321 (5576 to 6790)	3.4 (3.1 to 3.7)	41408 (37133 to 46432)	27.8 (25.4 to 32.4)	9922 (8496 to 10607)	5.8 (5.1 to 6.4)	6389 (5127 to 6683)	3.2 (2.6 to 3.3)
Rwanda	608 (332 to 997)	7.4 (4.4 to 11.8)	181 (106 to 290)	2.6 (1.7 to 4.1)	132 (80 to 211)	2.2 (1.4 to 3.5)	574 (451 to 739)	6 (5 to 7.5)	172 (142 to 216)	2.1 (1.8 to 2.6)	129 (109 to 160)	1.9 (1.6 to 2.3)	650 (465 to 953)	5.6 (4.2 to 7.6)	206 (152 to 289)	2 (1.6 to 2.7)	163 (123 to 223)	1.8 (1.4 to 2.4)
Saint Lucia	4 (4 to 5)	3.3 (2.7 to 3.6)	2 (1 to 2)	1.3 (1.1 to 1.4)	1 (1 to 1)	1.1 (0.9 to 1.2)	8 (4 to 10)	5.3 (2.8 to 6.3)	3 (2 to 4)	2 (1.1 to 2.4)	3 (1 to 3)	1.7 (0.9 to 2)	11 (5 to 14)	6 (2.9 to 7.5)	4 (2 to 5)	2.3 (1.1 to 2.8)	4 (2 to 5)	1.9 (0.9 to 2.4)
Saint Vincent and the Grenadines	3 (3 to 4)	3.5 (3 to 3.9)	1 (1 to 1)	1.3 (1.2 to 1.5)	1 (1 to 1)	1.2 (1 to 1.3)	6 (3 to 7)	5.3 (3.3 to 6.2)	2 (1 to 2)	2 (1.3 to 2.3)	2 (1 to 2)	1.7 (1.1 to 2)	8 (4 to 9)	6.2 (3.5 to 7.5)	3 (2 to 4)	2.4 (1.4 to 2.9)	3 (1 to 3)	2.1 (1.2 to 2.5)
Samoa	7 (4 to 9)	4.4 (2.9 to 5.6)	2 (2 to 3)	1.7 (1.1 to 2.2)	2 (1 to 2)	1.5 (1 to 1.9)	7 (4 to 9)	4.1 (2.7 to 5.4)	2 (2 to 3)	1.6 (1.1 to 2.1)	2 (1 to 3)	1.5 (1 to 1.8)	7 (5 to 10)	4.1 (2.7 to 5.6)	3 (2 to 4)	1.6 (1.1 to 2.2)	2 (2 to 3)	1.5 (1 to 1.9)
Sao Tome and Principe	3 (2 to 3)	2 (1.6 to 2.4)	1 (1 to 1)	0.7 (0.6 to 0.9)	1 (1 to 1)	0.6 (0.5 to 0.7)	3 (2 to 4)	2 (1.6 to 2.5)	1 (1 to 1)	0.8 (0.6 to 0.9)	1 (1 to 1)	0.7 (0.5 to 0.8)	4 (3 to 6)	2.5 (1.8 to 3)	2 (1 to 2)	0.9 (0.7 to 1.1)	1 (1 to 1)	0.8 (0.6 to 1)
Saudi Arabia	1338 (769 to 2053)	7.2 (4.7 to 9.8)	402 (252 to 551)	2.5 (1.7 to 3.1)	274 (188 to 336)	2 (1.5 to 2.4)	2036 (1481 to 2845)	9.6 (7.3 to 12.9)	530 (424 to 710)	2.9 (2.4 to 3.8)	346 (291 to 466)	2.3 (1.9 to 3)	7053 (4578 to 11478)	20.7 (14.1 to 31.7)	1314 (890 to 2114)	4.3 (3 to 6.4)	568 (420 to 869)	2.4 (1.8 to 3.6)
Senegal	278 (219 to 378)	3.2 (2.6 to 4.1)	86 (71 to 113)	1.2 (1 to 1.5)	67 (55 to 86)	1 (0.8 to 1.3)	420 (309 to 569)	3.8 (2.9 to 5)	134 (99 to 173)	1.4 (1.1 to 1.8)	105 (78 to 135)	1.2 (0.9 to 1.6)	508 (325 to 750)	4 (2.7 to 5.6)	173 (115 to 241)	1.5 (1.1 to 2.1)	143 (97 to 195)	1.4 (1 to 1.9)
Serbia	2756 (2222 to 3591)	26.7 (20.5 to 37.3)	972 (815 to 1266)	8.6 (7.1 to 11.1)	759 (647 to 1002)	6.3 (5.3 to 8.2)	3777 (3084 to 4339)	37.1 (29.8 to 44.7)	1157 (933 to 1297)	9.8 (8 to 11.2)	874 (690 to 959)	6.6 (5.3 to 7.3)	3985 (3056 to 5158)	41.2 (29.7 to 58.3)	1175 (936 to 1403)	9.9 (7.7 to 12.6)	914 (711 to 1049)	6.4 (5.1 to 7.4)
Seychelles	9 (7 to 10)	12.1 (10.2 to 14.3)	4 (3 to 4)	5 (4.1 to 5.8)	3 (2 to 4)	4.4 (3.5 to 5.1)	10 (9 to 13)	12.1 (10.6 to 15.1)	4 (4 to 5)	4.7 (4.1 to 5.7)	3 (3 to 4)	4.1 (3.4 to 4.8)	16 (13 to 21)	15.8 (12.9 to 21.1)	6 (5 to 7)	5.3 (4.6 to 6.5)	5 (4 to 5)	4.2 (3.6 to 5)
Sierra Leone	133 (85 to 208)	3.2 (2.3 to 4.7)	41 (28 to 61)	1.1 (0.9 to 1.6)	31 (23 to 45)	1 (0.8 to 1.3)	201 (115 to 286)	3.6 (2.4 to 4.8)	63 (39 to 87)	1.3 (0.9 to 1.7)	49 (31 to 65)	1.2 (0.8 to 1.5)	292 (184 to 400)	4.1 (2.8 to 5.4)	94 (61 to 124)	1.5 (1 to 1.9)	74 (49 to 95)	1.3 (0.9 to 1.7)
Singapore	363 (287 to 481)	10.5 (8.3 to 13.8)	79 (65 to 106)	2.3 (1.9 to 3)	37 (33 to 48)	1.1 (1 to 1.4)	1142 (915 to 1368)	25.2 (20.3 to 29.8)	186 (149 to 223)	4 (3.3 to 4.8)	58 (49 to 62)	1.3 (1 to 1.3)	2306 (1489 to 2809)	38.2 (24.8 to 46.2)	342 (222 to 417)	5.5 (3.6 to 6.7)	89 (59 to 103)	1.4 (0.9 to 1.6)
Slovakia	1256 (1015 to 1491)	24.5 (19.2 to 30.4)	370 (304 to 420)	6.4 (5.3 to 7.4)	283 (235 to 322)	4.6 (3.8 to 5.2)	1702 (1385 to 2005)	34 (27.1 to 41.4)	476 (387 to 541)	7.9 (6.4 to 9.1)	349 (280 to 384)	5 (4.1 to 5.5)	2091 (1575 to 2618)	41.7 (30.4 to 53.4)	524 (412 to 627)	8.2 (6.4 to 10)	361 (290 to 414)	4.4 (3.6 to 5.1)
Slovenia	534 (443 to 628)	28.9 (23.4 to 35.2)	141 (116 to 158)	6.4 (5.3 to 7.3)	102 (84 to 109)	4 (3.3 to 4.2)	699 (581 to 809)	38 (31.4 to 44.2)	171 (137 to 191)	7.4 (6 to 8.3)	120 (90 to 130)	4 (3.1 to 4.3)	761 (589 to 903)	39.4 (31 to 48.1)	182 (132 to 210)	7.3 (5.6 to 8.5)	126 (85 to 144)	3.6 (2.5 to 4)
Solomon Islands	14 (9 to 19)	3.9 (2.9 to 5.4)	5 (3 to 7)	1.6 (1.1 to 2.2)	4 (3 to 5)	1.4 (1 to 1.9)	18 (12 to 27)	4.1 (2.7 to 5.8)	6 (4 to 9)	1.6 (1.1 to 2.3)	5 (3 to 7)	1.5 (1 to 2)	23 (15 to 32)	4.2 (2.8 to 5.8)	8 (5 to 12)	1.7 (1.1 to 2.3)	7 (4 to 9)	1.5 (1 to 2)
Somalia	599 (363 to 962)	6.3 (4.2 to 9.7)	170 (111 to 270)	2.2 (1.5 to 3.3)	123 (84 to 192)	1.8 (1.3 to 2.7)	719 (502 to 1027)	5.5 (4 to 7.8)	215 (154 to 302)	2 (1.5 to 2.8)	161 (116 to 226)	1.8 (1.3 to 2.5)	898 (536 to 1465)	5.6 (3.6 to 8.6)	279 (174 to 437)	2.1 (1.4 to 3.1)	215 (136 to 329)	1.9 (1.2 to 2.7)
South Africa	1569 (1375 to 1992)	4.5 (3.9 to 5.6)	609 (533 to 760)	1.8 (1.6 to 2.2)	531 (458 to 657)	1.7 (1.4 to 2)	2032 (1738 to 2422)	4.8 (4.1 to 5.7)	817 (696 to 972)	2 (1.7 to 2.3)	718 (607 to 849)	1.8 (1.5 to 2.1)	2247 (1479 to 2766)	4.5 (3 to 5.5)	883 (593 to 1064)	1.8 (1.2 to 2.1)	782 (537 to 930)	1.6 (1.1 to 1.9)
South Korea	5884 (4849 to 7358)	14.1 (11.4 to 18)	1671 (1330 to 1981)	4 (3.1 to 4.8)	996 (787 to 1052)	2.4 (1.8 to 2.6)	15489 (12684 to 19022)	32 (26.3 to 40.1)	2726 (2253 to 3307)	5.4 (4.5 to 6.5)	984 (897 to 1106)	1.8 (1.7 to 2.1)	29304 (22726 to 36213)	46.6 (37 to 60.3)	4535 (3464 to 5519)	6.9 (5.4 to 8.6)	1311 (1002 to 1521)	1.8 (1.4 to 2.1)
South Sudan	320 (188 to 509)	4.7 (3.1 to 6.9)	96 (60 to 146)	1.7 (1.2 to 2.5)	71 (48 to 107)	1.5 (1.1 to 2.1)	441 (305 to 649)	5 (3.7 to 6.9)	130 (94 to 184)	1.8 (1.3 to 2.5)	96 (71 to 134)	1.6 (1.2 to 2.2)	561 (408 to 777)	5.6 (4.2 to 7.5)	166 (123 to 227)	2 (1.5 to 2.7)	124 (93 to 169)	1.7 (1.3 to 2.4)
Spain	12387 (10767 to 14831)	28.3 (23.9 to 34.6)	3357 (2966 to 3876)	6.8 (5.9 to 8)	2147 (1907 to 2310)	3.9 (3.5 to 4.2)	20861 (17843 to 25241)	40.4 (34.2 to 50.8)	4817 (4108 to 5471)	8.1 (7.1 to 9.5)	2624 (2101 to 2758)	3.8 (3.2 to 4.1)	32211 (25532 to 38922)	55.3 (44.8 to 69.7)	6632 (4973 to 8109)	9.9 (7.8 to 11.9)	2956 (2034 to 3269)	3.7 (2.7 to 4.1)
Sri Lanka	647 (483 to 1006)	4 (3.1 to 6)	254 (193 to 387)	1.6 (1.3 to 2.4)	217 (170 to 319)	1.5 (1.2 to 2.1)	1114 (809 to 1345)	5.8 (4.1 to 7.1)	425 (306 to 497)	2.2 (1.6 to 2.7)	361 (253 to 418)	2 (1.3 to 2.3)	2113 (1411 to 2863)	9.9 (6.5 to 13.8)	621 (414 to 804)	2.7 (1.8 to 3.5)	471 (306 to 619)	2 (1.3 to 2.6)
Sudan	2342 (864 to 4347)	9.3 (4.6 to 15.5)	713 (315 to 1228)	3.3 (1.9 to 5.3)	536 (265 to 893)	2.8 (1.7 to 4.4)	2789 (1344 to 4506)	9.2 (5.5 to 13.9)	872 (476 to 1351)	3.3 (2.2 to 5.1)	659 (393 to 1017)	2.9 (2 to 4.4)	3133 (2015 to 4505)	8.9 (6.2 to 12.3)	1041 (711 to 1444)	3.3 (2.4 to 4.6)	803 (571 to 1107)	2.9 (2.1 to 4)
Suriname	24 (16 to 27)	6.2 (4.3 to 7.1)	8 (6 to 10)	2.3 (1.6 to 2.5)	7 (5 to 8)	2 (1.5 to 2.2)	52 (24 to 64)	10.9 (4.9 to 13.2)	19 (9 to 23)	4 (1.9 to 4.8)	16 (8 to 19)	3.5 (1.6 to 4.2)	65 (28 to 81)	11.4 (4.9 to 14.1)	25 (11 to 31)	4.3 (1.9 to 5.3)	22 (10 to 27)	3.7 (1.6 to 4.5)
Swaziland	28 (21 to 38)	4.3 (3.2 to 5.8)	11 (8 to 14)	1.8 (1.4 to 2.5)	9 (7 to 12)	1.8 (1.3 to 2.4)	42 (31 to 56)	5.5 (4.1 to 7.4)	17 (12 to 22)	2.4 (1.8 to 3.3)	15 (11 to 20)	2.3 (1.8 to 3.1)	43 (32 to 54)	5.1 (3.8 to 6.4)	17 (12 to 21)	2.1 (1.6 to 2.7)	15 (11 to 19)	2.1 (1.5 to 2.6)
Sweden	8118 (7451 to 9167)	80.7 (72.7 to 91.2)	1431 (1320 to 1608)	12.9 (11.8 to 14.5)	561 (511 to 626)	4.3 (3.9 to 4.8)	8580 (7863 to 9720)	80.6 (72.9 to 90.9)	1504 (1353 to 1663)	12.8 (11.5 to 14.2)	631 (542 to 667)	4.3 (3.8 to 4.7)	10121 (8786 to 12669)	85.2 (73.9 to 106.8)	1672 (1454 to 2040)	12.8 (11.2 to 15.9)	615 (547 to 708)	3.7 (3.3 to 4.4)
Switzerland	4873 (4078 to 5911)	58.4 (49 to 70.5)	916 (775 to 1083)	10 (8.5 to 11.9)	365 (309 to 386)	3.6 (3.2 to 3.9)	5844 (4876 to 7015)	63.3 (53.4 to 76.4)	1047 (864 to 1247)	10.3 (8.7 to 12.2)	394 (319 to 417)	3.3 (2.8 to 3.6)	7203 (5646 to 8893)	66.3 (52.5 to 83.6)	1253 (946 to 1555)	10.4 (8.1 to 12.9)	452 (325 to 514)	3.2 (2.4 to 3.6)
Syria	1215 (916 to 1673)	11 (7.8 to 13.4)	445 (329 to 576)	4.4 (3.1 to 5.3)	360 (256 to 436)	4.1 (2.7 to 4.9)	1924 (1454 to 3133)	11.3 (9.3 to 14.8)	587 (494 to 753)	4.1 (3.3 to 4.7)	437 (361 to 504)	3.6 (2.8 to 4.3)	2853 (2045 to 4260)	17.1 (12.6 to 25.2)	805 (629 to 1037)	5.2 (4 to 6.4)	589 (440 to 723)	4.1 (3 to 5.1)
Taiwan	5783 (4529 to 6688)	29.5 (22.9 to 34.7)	1000 (798 to 1125)	4.9 (3.9 to 5.6)	422 (342 to 445)	2 (1.6 to 2.1)	7392 (6343 to 8323)	36.6 (30.9 to 41.1)	1249 (1076 to 1402)	5.6 (4.8 to 6.3)	465 (409 to 518)	1.8 (1.6 to 2)	11211 (8485 to 13161)	47.6 (35.3 to 54.8)	1846 (1404 to 2172)	7.1 (5.3 to 8.2)	632 (495 to 695)	1.9 (1.5 to 2.1)
Tajikistan	806 (559 to 1292)	15.6 (11.8 to 21.5)	289 (207 to 413)	6 (4.7 to 7.7)	226 (170 to 309)	5.1 (4.2 to 6.4)	920 (735 to 1186)	14.9 (12.2 to 18.1)	341 (271 to 399)	5.8 (4.7 to 6.7)	270 (216 to 312)	4.9 (4 to 5.7)	1399 (1119 to 1677)	16.6 (13.5 to 19.4)	521 (411 to 602)	6.4 (5.1 to 7.5)	407 (323 to 470)	5.4 (4.3 to 6.3)
Tanzania	2255 (1651 to 3226)	6.9 (5.5 to 8.9)	679 (524 to 918)	2.5 (2 to 3.1)	503 (400 to 658)	2.1 (1.7 to 2.6)	3064 (2349 to 4055)	6.9 (5.6 to 8.7)	890 (711 to 1138)	2.4 (1.9 to 3)	646 (519 to 815)	2 (1.6 to 2.5)	4285 (2925 to 6237)	7.6 (5.7 to 10.2)	1266 (919 to 1725)	2.6 (2 to 3.3)	936 (694 to 1244)	2.2 (1.7 to 2.8)
Thailand	4624 (3653 to 6023)	7.7 (6.3 to 10)	1789 (1405 to 2316)	3 (2.5 to 3.9)	1384 (1132 to 1760)	2.4 (2.1 to 3)	6726 (4715 to 8493)	10.5 (7.1 to 14.1)	2473 (1736 to 3010)	3.7 (2.5 to 4.6)	1968 (1322 to 2353)	2.9 (1.9 to 3.5)	10662 (7747 to 13664)	16.4 (11.5 to 22.3)	3219 (2269 to 3974)	4.1 (3 to 5.2)	2429 (1618 to 2939)	2.7 (1.9 to 3.3)
The Bahamas	11 (9 to 12)	4 (3.4 to 4.4)	4 (3 to 4)	1.5 (1.3 to 1.7)	3 (3 to 3)	1.3 (1.1 to 1.4)	21 (12 to 25)	6.5 (3.6 to 7.9)	8 (4 to 9)	2.5 (1.4 to 2.9)	6 (3 to 7)	2 (1.1 to 2.4)	27 (14 to 33)	7.3 (3.9 to 9.2)	10 (5 to 12)	2.7 (1.4 to 3.3)	8 (4 to 10)	2.1 (1.1 to 2.6)
The Gambia	18 (14 to 23)	1.8 (1.4 to 2.2)	6 (5 to 8)	0.7 (0.5 to 0.9)	5 (4 to 6)	0.7 (0.5 to 0.8)	27 (20 to 35)	2.1 (1.5 to 2.6)	9 (7 to 12)	0.8 (0.6 to 1)	8 (6 to 10)	0.8 (0.6 to 1)	37 (25 to 51)	2.3 (1.6 to 2.9)	13 (9 to 17)	0.9 (0.6 to 1.2)	11 (8 to 14)	0.8 (0.6 to 1.1)
Timor-Leste	57 (26 to 93)	6.6 (3.7 to 10.1)	18 (9 to 28)	2.4 (1.5 to 3.7)	14 (8 to 21)	2.1 (1.4 to 3.2)	61 (32 to 88)	6.5 (3.7 to 9)	21 (12 to 29)	2.5 (1.5 to 3.5)	17 (10 to 24)	2.2 (1.3 to 3.1)	79 (45 to 105)	7 (4.1 to 9.3)	29 (17 to 38)	2.7 (1.6 to 3.7)	24 (15 to 33)	2.4 (1.5 to 3.3)
Togo	129 (99 to 184)	3.3 (2.6 to 4.4)	41 (33 to 57)	1.2 (1 to 1.6)	31 (25 to 43)	1.1 (0.9 to 1.4)	179 (136 to 225)	3.5 (2.7 to 4.3)	59 (45 to 73)	1.4 (1 to 1.6)	47 (35 to 57)	1.2 (0.9 to 1.5)	237 (169 to 307)	3.8 (2.8 to 4.8)	83 (59 to 107)	1.5 (1.1 to 1.9)	69 (49 to 87)	1.3 (1 to 1.7)
Tonga	4 (3 to 5)	4.5 (3.6 to 5.5)	1 (1 to 2)	1.7 (1.4 to 2.1)	1 (1 to 1)	1.5 (1.2 to 1.9)	5 (4 to 6)	5 (4 to 5.9)	2 (1 to 2)	1.9 (1.5 to 2.2)	1 (1 to 2)	1.6 (1.4 to 1.9)	5 (4 to 6)	5.4 (4.1 to 6.6)	2 (1 to 2)	2 (1.6 to 2.4)	2 (1 to 2)	1.7 (1.4 to 2.1)
Trinidad and Tobago	28 (25 to 32)	2.4 (2.2 to 2.8)	10 (9 to 12)	0.9 (0.8 to 1)	9 (8 to 10)	0.8 (0.7 to 0.9)	64 (32 to 78)	5.1 (2.5 to 6.5)	24 (12 to 28)	1.8 (0.9 to 2.2)	19 (10 to 23)	1.5 (0.8 to 1.7)	74 (36 to 97)	5.3 (2.4 to 7.2)	27 (14 to 36)	1.9 (0.9 to 2.4)	23 (11 to 29)	1.4 (0.7 to 1.8)
Tunisia	672 (520 to 875)	7.7 (6.1 to 9.8)	228 (185 to 274)	2.7 (2.3 to 3.3)	159 (133 to 187)	2.1 (1.8 to 2.5)	1005 (738 to 1512)	10.5 (7.7 to 16)	295 (238 to 367)	3 (2.4 to 3.8)	193 (158 to 244)	2.1 (1.7 to 2.7)	1441 (981 to 1990)	13.5 (9 to 19.4)	384 (287 to 491)	3.3 (2.5 to 4.3)	247 (190 to 321)	2.1 (1.6 to 2.7)
Turkey	14857 (7021 to 20719)	25.8 (12.3 to 35.6)	5173 (2594 to 7034)	9.3 (4.7 to 12.6)	4180 (2104 to 5664)	7.9 (4.1 to 10.6)	17981 (12799 to 26689)	27 (19.1 to 40.6)	4668 (3788 to 5862)	7 (5.6 to 8.8)	3194 (2686 to 3719)	4.9 (4.1 to 5.7)	27528 (21333 to 36841)	37.5 (27.8 to 52.6)	6557 (5334 to 8243)	8.2 (6.6 to 10.5)	4339 (3462 to 5293)	5.1 (4.1 to 6.2)
Turkmenistan	193 (151 to 360)	5.4 (4.3 to 9.8)	70 (56 to 125)	2.1 (1.7 to 3.6)	56 (45 to 97)	1.8 (1.5 to 3)	475 (325 to 541)	12.1 (8.4 to 13.7)	182 (122 to 205)	4.8 (3.2 to 5.4)	148 (98 to 166)	4.1 (2.7 to 4.7)	609 (437 to 730)	12.5 (9 to 14.9)	224 (157 to 264)	4.7 (3.3 to 5.5)	170 (120 to 199)	3.8 (2.6 to 4.4)
Uganda	901 (520 to 1232)	3.5 (2.7 to 4.4)	252 (168 to 327)	1.2 (1 to 1.5)	179 (128 to 227)	1.1 (0.9 to 1.3)	1221 (838 to 1609)	3.9 (3 to 4.7)	350 (257 to 438)	1.4 (1.1 to 1.7)	255 (194 to 311)	1.2 (1 to 1.5)	1617 (1176 to 2291)	4.4 (3.3 to 5.6)	486 (366 to 639)	1.6 (1.2 to 2)	368 (279 to 471)	1.4 (1.1 to 1.7)
Ukraine	8337 (6882 to 9713)	16 (12.9 to 20.3)	3150 (2632 to 3557)	5.4 (4.5 to 6.2)	2469 (2094 to 2730)	3.9 (3.3 to 4.3)	12002 (10332 to 13097)	27.1 (23 to 30.8)	3765 (3231 to 4053)	7 (6 to 7.6)	2660 (2285 to 2865)	4.4 (3.8 to 4.7)	21530 (17211 to 34991)	53.7 (40.8 to 89.8)	5111 (4227 to 7767)	10.5 (8.4 to 16.9)	2826 (2473 to 3979)	4.8 (4.1 to 7.1)
United Arab Emirates	248 (184 to 330)	12.8 (8.3 to 18.4)	88 (64 to 116)	4.9 (3.1 to 7.2)	65 (45 to 87)	4.2 (2.5 to 6.5)	836 (513 to 1200)	24 (13.2 to 36.1)	246 (154 to 354)	7.2 (3.9 to 10.8)	154 (94 to 224)	5.5 (2.9 to 8.6)	2009 (1164 to 3000)	31.6 (18.3 to 46)	603 (326 to 955)	8.4 (4.5 to 12.9)	399 (195 to 646)	6 (2.9 to 9.9)
United Kingdom	24620 (21478 to 26541)	37 (32.7 to 40)	5995 (5293 to 6461)	8.2 (7.2 to 8.8)	3236 (2853 to 3479)	4 (3.5 to 4.3)	35273 (29961 to 37507)	50.3 (43.6 to 53.7)	7665 (6376 to 8152)	9.7 (8.3 to 10.3)	3677 (3028 to 3801)	4.1 (3.4 to 4.2)	49336 (40155 to 52816)	62.7 (52.5 to 67.1)	9937 (7756 to 10719)	11.2 (9.1 to 12)	4312 (3290 to 4583)	4.2 (3.3 to 4.4)
United States	86106 (78237 to 94738)	31.2 (28.6 to 34.6)	20851 (18502 to 22403)	6.8 (6.1 to 7.4)	12749 (11109 to 13477)	3.8 (3.3 to 4.1)	96636 (91585 to 110853)	32.2 (30.4 to 37.2)	23558 (21772 to 26180)	6.8 (6.4 to 7.7)	14296 (12766 to 15506)	3.6 (3.3 to 4)	112263 (104239 to 131229)	34.2 (31.7 to 40.1)	28725 (26130 to 32371)	7.2 (6.6 to 8.2)	17886 (15524 to 19548)	3.7 (3.3 to 4.1)
Uruguay	341 (309 to 399)	9.4 (8.5 to 11)	136 (123 to 158)	3.6 (3.3 to 4.3)	125 (114 to 144)	3.2 (2.9 to 3.7)	381 (324 to 415)	10.1 (8.6 to 11.2)	154 (130 to 167)	3.9 (3.3 to 4.3)	141 (119 to 151)	3.4 (2.9 to 3.6)	453 (380 to 523)	11.3 (9.4 to 13.3)	178 (148 to 204)	4.2 (3.5 to 4.8)	157 (130 to 179)	3.4 (2.8 to 3.9)
Uzbekistan	1814 (1549 to 2149)	8.4 (7.4 to 9.9)	662 (569 to 774)	3.2 (2.9 to 3.8)	509 (447 to 596)	2.7 (2.4 to 3.3)	2631 (2149 to 2956)	10.6 (9 to 11.8)	993 (816 to 1099)	4.1 (3.6 to 4.5)	761 (640 to 823)	3.4 (3 to 3.7)	4381 (3221 to 5389)	14 (10.7 to 17)	1532 (1141 to 1822)	5 (3.9 to 5.9)	1119 (872 to 1298)	3.9 (3.2 to 4.5)
Vanuatu	7 (5 to 11)	5.2 (3 to 8.3)	3 (2 to 4)	2.1 (1.2 to 3.4)	2 (1 to 4)	1.9 (1.1 to 3.1)	11 (6 to 17)	5.9 (3.2 to 9.3)	4 (2 to 7)	2.4 (1.3 to 3.8)	4 (2 to 6)	2.2 (1.1 to 3.6)	15 (8 to 23)	6.1 (3.3 to 9.8)	6 (3 to 9)	2.5 (1.3 to 4)	5 (3 to 8)	2.3 (1.2 to 3.7)
Venezuela	795 (522 to 914)	4.3 (2.7 to 4.9)	289 (188 to 327)	1.6 (1 to 1.8)	233 (148 to 259)	1.4 (0.9 to 1.6)	1385 (700 to 1651)	5.9 (2.9 to 7)	522 (259 to 610)	2.3 (1.1 to 2.6)	422 (199 to 484)	1.9 (0.9 to 2.2)	2098 (1098 to 2766)	7.1 (3.7 to 9.3)	741 (370 to 950)	2.5 (1.2 to 3.2)	580 (273 to 740)	2 (0.9 to 2.5)
Vietnam	4780 (2734 to 6691)	7.4 (4.2 to 10.2)	1838 (1042 to 2537)	2.9 (1.7 to 4)	1559 (886 to 2124)	2.6 (1.5 to 3.6)	6145 (3395 to 8373)	7.9 (4.4 to 10.7)	2415 (1325 to 3291)	3.1 (1.7 to 4.2)	2076 (1136 to 2823)	2.8 (1.5 to 3.8)	9093 (4761 to 13074)	9.4 (5 to 13.6)	3504 (1827 to 4961)	3.6 (1.9 to 5.1)	2915 (1542 to 4185)	3 (1.6 to 4.3)
Virgin Islands, U.S.	6 (5 to 9)	5.3 (4.6 to 7.5)	2 (2 to 3)	2.1 (1.8 to 2.8)	2 (2 to 3)	1.8 (1.6 to 2.4)	15 (11 to 19)	13 (9.3 to 17)	5 (4 to 6)	3.7 (2.7 to 4.3)	4 (3 to 5)	2.8 (2 to 3.2)	17 (12 to 22)	15.5 (10.2 to 21.8)	6 (4 to 7)	4.2 (3 to 5.1)	5 (3 to 6)	3 (2.1 to 3.6)
Yemen	1306 (535 to 2283)	8.4 (4.3 to 13.9)	417 (191 to 699)	3.2 (1.7 to 5.1)	316 (153 to 518)	2.8 (1.6 to 4.4)	1670 (932 to 2619)	8.7 (5.4 to 13)	561 (333 to 840)	3.4 (2.2 to 5)	433 (262 to 654)	3 (2 to 4.4)	2040 (1308 to 3053)	8.5 (5.6 to 12.4)	728 (474 to 1071)	3.4 (2.3 to 4.8)	579 (385 to 839)	3 (2.1 to 4.3)
Zambia	840 (505 to 1340)	9.3 (6.5 to 13.1)	261 (173 to 384)	3.6 (2.6 to 4.7)	197 (138 to 279)	3.1 (2.3 to 4.1)	921 (697 to 1294)	7.7 (6.4 to 9.7)	281 (226 to 372)	2.9 (2.4 to 3.5)	210 (174 to 268)	2.5 (2.1 to 3)	1213 (920 to 1602)	8 (6.5 to 9.8)	387 (307 to 492)	3 (2.4 to 3.6)	300 (242 to 372)	2.7 (2.2 to 3.2)
Zimbabwe	402 (290 to 499)	4.6 (3.6 to 5.6)	151 (112 to 183)	1.9 (1.5 to 2.5)	127 (98 to 153)	1.8 (1.4 to 2.3)	663 (339 to 906)	6.5 (3.8 to 8.3)	249 (133 to 330)	2.7 (1.7 to 3.4)	204 (115 to 264)	2.5 (1.6 to 3.1)	728 (444 to 984)	5.9 (4 to 7.4)	263 (165 to 345)	2.3 (1.7 to 2.9)	217 (142 to 274)	2.1 (1.6 to 2.5)

## Sheet: Appendix Table 2
Appendix Table 2	Crude and age-standardized rates of years of life lost (YLL), years lived with disability (YLD), and disability adjusted life years (DALY) and their 95% uncertainty intervals in global, WHO regions, sociodemographic quintile regions, and 195 countries in 1997, 2007, and 2017
	1997						2007						2017
	YLLs		YLDs		DALYs		YLLs		YLDs		DALYs		YLLs		YLDs		DALYs
Location	Number	Rate	Number	Rate	Number	Rate	Number	Rate	Number	Rate	Number	Rate	Number	Rate	Number	Rate	Number	Rate
Global
Global	7143539 (5604757 to 8417697)	124.5 (99.3 to 145.4)	87526 (60912 to 117310)	1.6 (1.1 to 2.1)	7231064 (5677091 to 8517262)	126.1 (100.6 to 147.3)	7244397 (6347466 to 7960002)	109.8 (96.2 to 120.7)	111366 (79433 to 147233)	1.7 (1.2 to 2.3)	7355763 (6430179 to 8085027)	111.5 (97.6 to 122.5)	8577818 (7527039 to 9359302)	109.8 (96.1 to 120)	166947 (117459 to 222977)	2.1 (1.5 to 2.9)	8744765 (7652109 to 9554150)	111.9 (97.8 to 122.5)
WHO Regions
African Region	435119 (292194 to 572725)	69.6 (52.9 to 89.2)	3573 (2138 to 5128)	0.7 (0.4 to 0.9)	438692 (295375 to 577637)	70.3 (53.6 to 90.1)	546118 (416030 to 647218)	69.1 (55.8 to 80)	4549 (2999 to 6162)	0.7 (0.5 to 0.9)	550667 (419786 to 651527)	69.8 (56.3 to 80.8)	717855 (563709 to 830013)	71.4 (56.7 to 82.6)	6123 (4065 to 8518)	0.7 (0.5 to 1)	723977 (568282 to 837099)	72.1 (57.3 to 83.4)
Eastern Mediterranean Region	543933 (383821 to 732629)	126.1 (95 to 165.8)	4774 (3020 to 6772)	1.2 (0.8 to 1.7)	548708 (388163 to 738513)	127.3 (95.9 to 167.6)	684507 (567592 to 826516)	128.7 (107.3 to 155.3)	6731 (4686 to 9012)	1.4 (1 to 1.8)	691238 (572841 to 835085)	130.1 (108.4 to 156.8)	865568 (716052 to 998471)	130.7 (108.1 to 149.5)	9868 (6794 to 13544)	1.6 (1.1 to 2.1)	875436 (724237 to 1010119)	132.2 (109.6 to 151.2)
European Region	1511336 (1350944 to 1621693)	159.7 (143.3 to 172.1)	25858 (18684 to 34045)	2.7 (1.9 to 3.5)	1537195 (1376565 to 1647879)	162.4 (145.8 to 174.9)	1533856 (1369836 to 1629182)	149.1 (135.5 to 160.1)	33416 (23969 to 44124)	3.3 (2.4 to 4.4)	1567273 (1400676 to 1662327)	152.4 (138.6 to 163.7)	1624558 (1404505 to 1753504)	143.4 (126.7 to 157.9)	43489 (31024 to 57873)	4 (2.8 to 5.3)	1668047 (1439524 to 1799509)	147.4 (130.1 to 162.7)
Region of the Americas	857848 (775854 to 926289)	112.2 (101.3 to 121)	14018 (10046 to 18449)	1.8 (1.3 to 2.4)	871866 (788607 to 942799)	114 (103 to 123.2)	1061791 (891787 to 1102314)	116.8 (98.1 to 121.3)	17680 (12617 to 23474)	1.9 (1.4 to 2.6)	1079471 (905762 to 1122026)	118.8 (100 to 123.5)	1250393 (1052388 to 1333622)	115.1 (97.6 to 122.9)	22263 (15911 to 29665)	2 (1.5 to 2.7)	1272657 (1073651 to 1356839)	117.2 (99.7 to 125)
South-East Asia Region	1389436 (962295 to 1841242)	95.9 (69.3 to 124.5)	11909 (7307 to 17146)	0.9 (0.6 to 1.3)	1401345 (970138 to 1855637)	96.8 (70 to 125.4)	1487328 (1204906 to 1816856)	88.9 (72.5 to 107.2)	13504 (9008 to 18322)	0.9 (0.6 to 1.2)	1500832 (1217062 to 1833167)	89.7 (73.1 to 108.3)	1732803 (1454793 to 2022242)	89.4 (75 to 104.2)	17366 (11704 to 23109)	0.9 (0.6 to 1.2)	1750168 (1469065 to 2042878)	90.4 (75.8 to 105.3)
Western Pacific Region	2349171 (1643490 to 2875152)	145.4 (101.8 to 178.5)	26481 (17031 to 36131)	1.7 (1.1 to 2.3)	2375652 (1662063 to 2911496)	147.1 (103 to 180.4)	1881306 (1599639 to 2125924)	104.8 (89.5 to 118.8)	34317 (23422 to 46112)	2 (1.3 to 2.6)	1915624 (1633383 to 2165586)	106.8 (91.3 to 121)	2327366 (1969430 to 2620892)	110.2 (93.4 to 125)	65864 (44350 to 90808)	3.2 (2.2 to 4.5)	2393231 (2015135 to 2703505)	113.5 (95.7 to 129.2)
SDI Regions
High SDI	1381624 (1242461 to 1507219)	120.3 (109.1 to 131.6)	32731 (23794 to 42933)	2.9 (2.1 to 3.9)	1414355 (1269599 to 1539680)	123.2 (111.4 to 134.7)	1453662 (1304107 to 1577143)	110.8 (100.6 to 121.2)	42452 (30381 to 56452)	3.4 (2.4 to 4.5)	1496114 (1344271 to 1627093)	114.2 (104.2 to 124.9)	1633817 (1390759 to 1744627)	110 (95.8 to 119.3)	56384 (39760 to 75109)	4 (2.8 to 5.4)	1690201 (1437165 to 1808946)	114 (98.9 to 124.2)
High-middle SDI	1829803 (1423894 to 2028690)	158.3 (122.6 to 176.1)	20001 (13425 to 27254)	1.8 (1.2 to 2.4)	1849804 (1436788 to 2052445)	160 (123.7 to 178.1)	1705296 (1503010 to 1857965)	131.2 (116.1 to 143.8)	27460 (19190 to 36511)	2.2 (1.5 to 2.9)	1732756 (1527701 to 1887926)	133.4 (117.8 to 146.1)	1983137 (1766877 to 2196149)	128.7 (114.4 to 143.3)	46158 (31863 to 63492)	3.2 (2.2 to 4.5)	2029294 (1803277 to 2247106)	131.9 (116.9 to 146.8)
Middle SDI	1962441 (1443797 to 2311372)	120 (90.8 to 140.8)	18299 (11832 to 24797)	1.2 (0.8 to 1.6)	1980740 (1455203 to 2336159)	121.2 (91.6 to 142.4)	1869643 (1563855 to 1997833)	101.9 (85.3 to 109.1)	22059 (15168 to 29793)	1.2 (0.9 to 1.7)	1891702 (1581366 to 2023958)	103.2 (86.2 to 110.5)	2304712 (1919510 to 2491933)	106.3 (88.6 to 115.2)	39238 (26364 to 53337)	1.8 (1.2 to 2.5)	2343950 (1946050 to 2539651)	108.1 (89.8 to 117.4)
Low-middle SDI	1119002 (809625 to 1528515)	96 (73.3 to 128.7)	9514 (6008 to 13690)	0.9 (0.6 to 1.3)	1128516 (817424 to 1543320)	96.9 (74 to 129.8)	1288641 (1084947 to 1552494)	94.5 (80.1 to 113.2)	11420 (7870 to 15184)	0.9 (0.6 to 1.2)	1300061 (1096698 to 1570017)	95.4 (81 to 114.4)	1577977 (1329703 to 1831272)	98 (82.7 to 114)	15043 (10597 to 20087)	1 (0.7 to 1.3)	1593021 (1342552 to 1848287)	99 (83.5 to 115.1)
Low SDI	812863 (498381 to 1181962)	96.2 (66.4 to 131.6)	6581 (3616 to 10271)	0.9 (0.5 to 1.3)	819444 (502319 to 1190271)	97.1 (67.1 to 133)	896593 (685271 to 1153300)	88.9 (69.4 to 111.1)	7466 (4843 to 10428)	0.8 (0.6 to 1.2)	904059 (691363 to 1162930)	89.7 (70.1 to 112.1)	1041458 (858010 to 1224868)	88.4 (71.3 to 102.2)	9138 (6243 to 12219)	0.9 (0.6 to 1.2)	1050596 (864886 to 1234988)	89.3 (72 to 103.2)
Countries
Afghanistan	33643 (7890 to 66407)	220.1 (61.9 to 422.1)	280 (73 to 569)	2 (0.6 to 3.9)	33923 (7984 to 66895)	222.1 (62.4 to 425.8)	44961 (16405 to 78723)	222.1 (86 to 387.9)	364 (123 to 716)	2.1 (0.8 to 4)	45326 (16550 to 79299)	224.2 (87.2 to 391.5)	51113 (22962 to 88229)	193.9 (88.7 to 333.5)	417 (169 to 778)	1.9 (0.8 to 3.5)	51530 (23172 to 89080)	195.8 (89.4 to 336.8)
Albania	5928 (4861 to 8588)	187.2 (156.2 to 261.6)	63 (40 to 96)	2 (1.3 to 3.1)	5991 (4917 to 8663)	189.2 (158.2 to 264.2)	7103 (5394 to 8909)	232.1 (187.2 to 282.5)	95 (61 to 134)	3.2 (2.1 to 4.7)	7199 (5480 to 9035)	235.3 (190.5 to 286.6)	6893 (4804 to 9315)	218.7 (166.8 to 288.7)	113 (71 to 164)	4 (2.5 to 5.9)	7007 (4878 to 9467)	222.8 (170 to 293.7)
Algeria	22174 (15934 to 27156)	75 (57.4 to 88.2)	190 (120 to 270)	0.7 (0.5 to 1)	22364 (16116 to 27368)	75.7 (58 to 88.9)	23988 (19112 to 27881)	74.8 (60 to 86.3)	241 (158 to 340)	0.8 (0.5 to 1.1)	24229 (19325 to 28139)	75.5 (60.8 to 87.1)	26859 (20907 to 31612)	68.7 (53.5 to 80.7)	335 (215 to 484)	0.9 (0.6 to 1.3)	27194 (21144 to 31951)	69.6 (54.3 to 81.8)
American Samoa	28 (23 to 35)	53.2 (45.5 to 68.8)	0 (0 to 0)	0.6 (0.4 to 0.8)	28 (24 to 35)	53.8 (46 to 69.5)	33 (27 to 38)	61.4 (51.3 to 71.5)	0 (0 to 0)	0.7 (0.5 to 0.9)	33 (28 to 38)	62.1 (51.9 to 72.2)	36 (29 to 43)	67.9 (54.8 to 79.8)	0 (0 to 1)	0.8 (0.5 to 1.1)	37 (29 to 43)	68.7 (55.3 to 80.7)
Andorra	108 (88 to 133)	151.1 (123.1 to 186.6)	5 (3 to 7)	6.4 (4 to 9.2)	112 (92 to 139)	157.5 (129.2 to 194.5)	137 (114 to 169)	143 (120.6 to 174.8)	7 (4 to 10)	7.1 (4.7 to 10.1)	144 (120 to 179)	150.1 (126.2 to 183.8)	142 (115 to 184)	135.3 (109.4 to 172.9)	7 (5 to 11)	6.9 (4.5 to 10.1)	149 (121 to 192)	142.2 (115.3 to 182.2)
Angola	10792 (4258 to 19805)	70.4 (39.2 to 115.1)	85 (30 to 164)	0.6 (0.3 to 1.1)	10877 (4294 to 19960)	71 (39.6 to 116.1)	15591 (7698 to 25344)	71.6 (47.2 to 102.6)	123 (54 to 214)	0.7 (0.4 to 1)	15714 (7745 to 25556)	72.3 (47.7 to 103.2)	17111 (12211 to 23836)	63.2 (51 to 80)	140 (85 to 210)	0.6 (0.4 to 0.8)	17251 (12291 to 24008)	63.8 (51.5 to 80.6)
Antigua and Barbuda	28 (24 to 31)	42.3 (36.6 to 46.5)	0 (0 to 0)	0.5 (0.3 to 0.6)	28 (25 to 31)	42.8 (37 to 47)	60 (30 to 71)	74.3 (36.9 to 88.1)	1 (0 to 1)	0.9 (0.4 to 1.2)	61 (31 to 72)	75.1 (37.4 to 89.3)	75 (35 to 90)	82 (37.7 to 100.5)	1 (0 to 1)	1.1 (0.4 to 1.6)	76 (35 to 92)	83.1 (38.2 to 102.1)
Argentina	35638 (32770 to 46943)	99.1 (91.1 to 130.5)	390 (268 to 545)	1.1 (0.7 to 1.5)	36028 (33127 to 47363)	100.2 (92.1 to 131.6)	42314 (39837 to 51805)	104.3 (97.9 to 128.2)	486 (344 to 639)	1.2 (0.8 to 1.5)	42801 (40268 to 52375)	105.5 (99 to 129.5)	48624 (42823 to 60801)	103.9 (91.2 to 131.1)	603 (423 to 820)	1.2 (0.9 to 1.7)	49228 (43390 to 61496)	105.2 (92.4 to 132.7)
Armenia	5689 (4668 to 6784)	167.1 (137.9 to 199.9)	60 (40 to 82)	1.8 (1.2 to 2.4)	5749 (4719 to 6851)	168.9 (139.6 to 201.8)	6014 (5098 to 6482)	179.1 (153.1 to 194.3)	71 (48 to 94)	2.1 (1.5 to 2.8)	6085 (5160 to 6553)	181.2 (154.9 to 196.3)	6472 (5241 to 7038)	184.8 (156.1 to 200.4)	94 (64 to 127)	2.8 (1.9 to 3.8)	6566 (5320 to 7137)	187.6 (158.5 to 203.7)
Australia	30220 (26477 to 32066)	149.6 (132.3 to 160.3)	544 (384 to 734)	2.8 (1.9 to 3.8)	30764 (26935 to 32660)	152.3 (134.7 to 163.4)	32394 (28372 to 35183)	131.4 (117.2 to 147.6)	688 (487 to 917)	3 (2.1 to 4.1)	33082 (29007 to 35963)	134.4 (119.7 to 151)	40206 (33402 to 45574)	133.6 (113.9 to 151)	851 (594 to 1194)	3.1 (2.1 to 4.4)	41056 (34033 to 46633)	136.7 (116.4 to 154.9)
Austria	11668 (10275 to 12566)	125.2 (110.4 to 134.2)	287 (197 to 395)	3.2 (2.2 to 4.5)	11955 (10505 to 12864)	128.3 (113 to 137.8)	12521 (10496 to 13432)	118.6 (100 to 127.8)	353 (241 to 486)	3.7 (2.5 to 5.1)	12874 (10822 to 13791)	122.3 (103.1 to 132.3)	14156 (10207 to 15871)	119.1 (86.6 to 132.8)	443 (284 to 618)	4.3 (2.7 to 6)	14598 (10546 to 16344)	123.3 (89.8 to 137.9)
Azerbaijan	12401 (9478 to 14628)	165.3 (125.7 to 191.1)	114 (75 to 155)	1.6 (1.1 to 2.2)	12515 (9557 to 14761)	166.9 (126.9 to 193)	13271 (10390 to 15011)	156.9 (124.7 to 177)	127 (83 to 173)	1.6 (1.1 to 2.2)	13399 (10477 to 15150)	158.4 (125.8 to 179)	16392 (12169 to 19387)	154.8 (118.1 to 182.5)	194 (125 to 274)	1.9 (1.2 to 2.7)	16586 (12319 to 19701)	156.7 (119.8 to 184.7)
Bahrain	341 (264 to 394)	73.5 (52.2 to 87.2)	3 (2 to 5)	0.8 (0.5 to 1.1)	344 (267 to 398)	74.4 (52.9 to 88.1)	504 (391 to 584)	60.9 (47.8 to 68.5)	6 (4 to 9)	0.8 (0.5 to 1.2)	510 (395 to 591)	61.8 (48.3 to 69.4)	728 (522 to 894)	51.2 (38.4 to 61.2)	11 (7 to 16)	0.9 (0.5 to 1.3)	739 (530 to 908)	52.1 (39.1 to 62.3)
Bangladesh	144098 (81267 to 287474)	120.6 (76.4 to 216.1)	1166 (579 to 2382)	1.1 (0.6 to 2)	145263 (81916 to 289280)	121.8 (77.1 to 217.8)	171688 (126846 to 267077)	129.2 (99.6 to 193.3)	1469 (909 to 2363)	1.2 (0.8 to 1.9)	173156 (128372 to 270048)	130.4 (100.6 to 195)	173364 (121914 to 274642)	115.2 (82.5 to 178.7)	1611 (994 to 2580)	1.1 (0.7 to 1.8)	174976 (123220 to 277220)	116.3 (83.4 to 180.4)
Barbados	92 (82 to 101)	35.4 (31.6 to 39.2)	1 (1 to 1)	0.4 (0.3 to 0.5)	93 (83 to 102)	35.8 (32 to 39.6)	243 (96 to 290)	81.9 (31.9 to 98.9)	3 (1 to 4)	1 (0.4 to 1.5)	246 (97 to 294)	82.9 (32.2 to 99.9)	274 (107 to 339)	80.2 (30.9 to 99.5)	4 (1 to 5)	1 (0.4 to 1.6)	278 (108 to 344)	81.3 (31.2 to 100.9)
Belarus	13707 (11947 to 14859)	121.7 (106.6 to 133.8)	167 (117 to 224)	1.5 (1.1 to 2)	13874 (12082 to 15037)	123.2 (107.8 to 135.5)	14910 (12572 to 15858)	137.1 (115.8 to 147.1)	226 (153 to 313)	2.3 (1.5 to 3.3)	15136 (12752 to 16103)	139.5 (118.2 to 149.7)	14482 (11599 to 16668)	125.3 (100.3 to 144.8)	323 (209 to 459)	3.4 (2.1 to 5)	14805 (11859 to 17063)	128.7 (102.5 to 148.9)
Belgium	20202 (18320 to 22243)	162.6 (149.8 to 182.6)	547 (370 to 751)	4.5 (3 to 6.2)	20749 (18782 to 22866)	167.1 (153.2 to 187.4)	16093 (14856 to 21613)	120 (109.8 to 162.2)	542 (362 to 809)	4.2 (2.8 to 6.3)	16635 (15326 to 22322)	124.2 (113.5 to 168.1)	18945 (16705 to 23853)	125.8 (110.1 to 163)	819 (549 to 1172)	5.7 (3.8 to 8.3)	19764 (17392 to 24978)	131.5 (115.1 to 170.7)
Belize	89 (69 to 100)	43.7 (35.4 to 48.3)	1 (1 to 1)	0.4 (0.3 to 0.6)	90 (70 to 101)	44.1 (35.8 to 48.8)	201 (103 to 237)	73.4 (38.6 to 85.7)	2 (1 to 3)	0.7 (0.4 to 1)	203 (104 to 240)	74.1 (38.9 to 86.4)	299 (151 to 361)	82.8 (41.4 to 99.5)	3 (1 to 4)	0.8 (0.4 to 1.2)	302 (153 to 364)	83.7 (41.9 to 100.4)
Benin	2365 (1838 to 3209)	40.4 (32.8 to 52.6)	20 (13 to 28)	0.4 (0.3 to 0.6)	2385 (1854 to 3237)	40.8 (33.1 to 53.2)	3515 (2607 to 4481)	45.7 (34.5 to 56.4)	30 (19 to 43)	0.5 (0.3 to 0.7)	3545 (2628 to 4523)	46.2 (34.9 to 57.1)	5453 (3656 to 7754)	51.9 (36.5 to 69.8)	46 (27 to 74)	0.5 (0.3 to 0.8)	5499 (3688 to 7818)	52.4 (36.9 to 70.4)
Bermuda	38 (32 to 42)	57.2 (48.1 to 62)	0 (0 to 1)	0.7 (0.5 to 1)	39 (32 to 42)	57.9 (48.5 to 62.8)	70 (31 to 83)	94.1 (43.3 to 112.9)	1 (0 to 2)	1.8 (0.7 to 2.7)	71 (32 to 84)	95.8 (44.3 to 115.1)	76 (31 to 94)	91.3 (38.4 to 113.5)	2 (1 to 2)	2.4 (0.9 to 3.7)	77 (32 to 96)	93.7 (39.5 to 116.6)
Bhutan	589 (407 to 863)	106 (76.9 to 151.9)	5 (3 to 8)	1 (0.6 to 1.5)	594 (410 to 869)	107 (77.6 to 153.4)	602 (429 to 888)	93.5 (66.6 to 139.2)	5 (3 to 9)	0.9 (0.5 to 1.5)	607 (432 to 897)	94.4 (67.1 to 140.5)	750 (454 to 1250)	86.4 (53.2 to 142.5)	7 (4 to 12)	0.9 (0.5 to 1.5)	757 (459 to 1262)	87.3 (53.7 to 143.7)
Bolivia	7511 (4588 to 10608)	98.2 (61.3 to 135.2)	64 (35 to 101)	0.9 (0.5 to 1.4)	7575 (4635 to 10702)	99.1 (61.8 to 136.4)	9718 (5443 to 13492)	108.7 (60.3 to 151.6)	88 (44 to 137)	1.1 (0.5 to 1.7)	9806 (5491 to 13611)	109.8 (60.9 to 153.2)	10650 (5614 to 14835)	98.7 (52.5 to 136.3)	104 (50 to 167)	1 (0.5 to 1.6)	10755 (5665 to 14975)	99.7 (53 to 137.6)
Bosnia and Herzegovina	8673 (7257 to 10214)	195.2 (163.2 to 232.9)	93 (63 to 128)	2.1 (1.4 to 2.8)	8766 (7331 to 10334)	197.3 (164.9 to 235.2)	10945 (9401 to 12676)	225.7 (197.2 to 264.4)	133 (91 to 177)	2.8 (1.9 to 3.8)	11079 (9512 to 12855)	228.4 (199.4 to 267.2)	10193 (8708 to 11819)	220 (192.5 to 262)	138 (92 to 188)	3.2 (2.1 to 4.5)	10330 (8852 to 11978)	223.2 (195 to 265.8)
Botswana	500 (330 to 730)	40.2 (26.5 to 59.8)	4 (3 to 7)	0.4 (0.2 to 0.7)	505 (333 to 739)	40.6 (26.8 to 60.6)	714 (510 to 999)	47.8 (34.5 to 66.5)	7 (4 to 11)	0.5 (0.3 to 0.8)	720 (515 to 1009)	48.4 (34.8 to 67.3)	988 (746 to 1320)	51 (39.3 to 66.5)	10 (6 to 15)	0.6 (0.4 to 0.8)	998 (754 to 1335)	51.6 (39.8 to 67.3)
Brazil	205863 (180692 to 222814)	135 (117.5 to 145.5)	1973 (1392 to 2606)	1.4 (1 to 1.8)	207836 (182647 to 225278)	136.4 (118.7 to 146.8)	284950 (221659 to 300051)	156.4 (121.1 to 164.9)	2956 (2005 to 3955)	1.7 (1.1 to 2.2)	287907 (223936 to 303311)	158.1 (122.2 to 166.7)	340233 (264572 to 372620)	155.5 (123 to 170.4)	3953 (2670 to 5319)	1.8 (1.2 to 2.4)	344185 (266644 to 375728)	157.3 (124.3 to 172.1)
Brunei	286 (227 to 411)	107.3 (87.4 to 148.9)	3 (2 to 5)	1.4 (0.9 to 2)	290 (229 to 416)	108.7 (88.7 to 150.6)	436 (367 to 585)	127.1 (110.3 to 164.8)	6 (4 to 9)	2 (1.3 to 2.8)	443 (373 to 594)	129.1 (111.7 to 167.4)	575 (480 to 761)	137.5 (117.1 to 178.4)	10 (6 to 14)	2.5 (1.6 to 3.5)	585 (489 to 774)	140 (119.5 to 181.6)
Bulgaria	16326 (15302 to 19353)	176.6 (163.9 to 204.7)	213 (146 to 289)	2.3 (1.6 to 3.3)	16539 (15497 to 19644)	178.9 (165.9 to 206.9)	18593 (14445 to 19752)	197.5 (156.2 to 210.4)	268 (184 to 363)	3 (2 to 4)	18862 (14666 to 20035)	200.5 (158.6 to 213.8)	18693 (13965 to 20946)	197.5 (151 to 220.6)	293 (193 to 404)	3.6 (2.3 to 5.1)	18987 (14173 to 21258)	201.1 (154.1 to 224.4)
Burkina Faso	12147 (8670 to 15965)	104.7 (84.6 to 128.9)	103 (64 to 149)	1 (0.7 to 1.4)	12250 (8731 to 16072)	105.7 (85.3 to 130.3)	14587 (10846 to 18920)	96.5 (77 to 117.5)	124 (79 to 183)	1 (0.6 to 1.3)	14712 (10932 to 19064)	97.5 (77.9 to 118.6)	23699 (16459 to 33838)	112.3 (82.9 to 144.6)	203 (123 to 325)	1.1 (0.7 to 1.6)	23902 (16608 to 34208)	113.4 (83.7 to 146)
Burundi	5117 (2842 to 8495)	85.4 (50.5 to 138.5)	41 (20 to 70)	0.8 (0.4 to 1.3)	5158 (2860 to 8556)	86.2 (51 to 139.7)	5786 (4179 to 7829)	73.2 (54.6 to 95.3)	46 (28 to 68)	0.7 (0.4 to 1)	5832 (4207 to 7878)	73.9 (55.1 to 96.4)	6967 (5252 to 8941)	66.4 (51.1 to 83.7)	56 (36 to 81)	0.6 (0.4 to 0.9)	7023 (5307 to 9021)	67.1 (51.7 to 84.4)
Cambodia	10425 (4831 to 16054)	98.3 (50 to 148.4)	89 (39 to 151)	1 (0.5 to 1.6)	10514 (4872 to 16201)	99.3 (50.6 to 149.8)	11077 (6664 to 15378)	90.8 (55.7 to 124.4)	100 (53 to 154)	0.9 (0.5 to 1.4)	11176 (6717 to 15531)	91.7 (56.3 to 125.6)	12908 (9017 to 16550)	86.6 (60.1 to 111)	125 (77 to 179)	0.9 (0.6 to 1.3)	13033 (9105 to 16716)	87.5 (60.8 to 112.3)
Cameroon	6323 (4697 to 8845)	52.7 (40.9 to 72.3)	54 (34 to 79)	0.5 (0.3 to 0.8)	6377 (4737 to 8929)	53.2 (41.3 to 73)	10588 (7014 to 14259)	61.5 (40.9 to 79.4)	90 (52 to 133)	0.6 (0.4 to 0.9)	10679 (7072 to 14386)	62.1 (41.3 to 80)	16542 (10675 to 22113)	68.8 (44 to 92.3)	140 (77 to 211)	0.7 (0.4 to 1)	16682 (10746 to 22288)	69.4 (44.3 to 93.3)
Canada	42446 (37309 to 44960)	127.1 (111.9 to 135.8)	1265 (838 to 1741)	3.9 (2.6 to 5.5)	43711 (38420 to 46455)	131 (115.4 to 139.6)	47052 (40894 to 50801)	119.3 (102.8 to 128.7)	1758 (1185 to 2478)	4.7 (3.2 to 6.7)	48810 (42216 to 52491)	124 (106.7 to 134.2)	56331 (46030 to 61646)	119.8 (98.1 to 131.4)	2471 (1649 to 3545)	5.5 (3.7 to 8)	58802 (48339 to 64659)	125.3 (102.4 to 137.4)
Cape Verde	420 (316 to 568)	103.5 (82.1 to 140.5)	4 (2 to 5)	1 (0.6 to 1.4)	423 (319 to 573)	104.4 (82.8 to 141.9)	471 (395 to 585)	104.8 (89.8 to 131.7)	4 (3 to 6)	1 (0.7 to 1.4)	475 (399 to 590)	105.8 (90.8 to 133.4)	591 (478 to 774)	114.2 (92.5 to 150.8)	6 (4 to 8)	1.1 (0.7 to 1.6)	596 (483 to 782)	115.3 (93.3 to 152.3)
Central African Republic	2253 (1033 to 4219)	68.1 (39.1 to 116.2)	18 (8 to 34)	0.6 (0.3 to 1.1)	2271 (1043 to 4248)	68.7 (39.5 to 117.2)	3085 (1351 to 5468)	75.6 (41.3 to 122.1)	25 (10 to 46)	0.7 (0.4 to 1.2)	3109 (1363 to 5511)	76.3 (41.8 to 123)	3269 (1669 to 5330)	74.3 (42.9 to 114.5)	26 (12 to 47)	0.7 (0.4 to 1.1)	3295 (1686 to 5372)	75 (43.4 to 115.6)
Chad	2586 (1885 to 3839)	34 (26.6 to 48.1)	22 (14 to 34)	0.3 (0.2 to 0.5)	2608 (1902 to 3874)	34.4 (26.8 to 48.5)	4627 (3148 to 6563)	42.8 (30.3 to 57.4)	38 (23 to 60)	0.4 (0.3 to 0.6)	4665 (3174 to 6619)	43.2 (30.6 to 58)	7262 (4747 to 9893)	48.3 (31.8 to 61.8)	59 (33 to 89)	0.5 (0.3 to 0.7)	7321 (4785 to 9967)	48.8 (32.2 to 62.5)
Chile	9207 (8517 to 11574)	65.4 (60.6 to 82.6)	96 (66 to 131)	0.7 (0.5 to 1)	9303 (8604 to 11692)	66.1 (61.1 to 83.6)	12614 (11184 to 13593)	77.2 (68.1 to 82.8)	154 (109 to 205)	0.9 (0.7 to 1.3)	12768 (11325 to 13745)	78.1 (69 to 83.8)	15968 (13282 to 18106)	82 (67.4 to 93)	259 (177 to 362)	1.4 (0.9 to 1.9)	16227 (13494 to 18403)	83.4 (68.6 to 94.6)
China	2042529 (1377628 to 2577687)	168.7 (113.9 to 212.8)	20947 (13112 to 28853)	1.8 (1.1 to 2.4)	2063476 (1389820 to 2604116)	170.4 (114.9 to 215.1)	1541559 (1309986 to 1806758)	116.8 (99.5 to 137.6)	26214 (17818 to 35844)	2.1 (1.4 to 2.8)	1567773 (1330311 to 1836463)	118.9 (101.3 to 140.1)	1904818 (1603465 to 2241826)	120.9 (102 to 143.5)	54275 (35869 to 76469)	3.7 (2.4 to 5.3)	1959093 (1656244 to 2312393)	124.6 (104.6 to 148)
Colombia	34759 (31654 to 38614)	100.5 (89.7 to 108.3)	331 (236 to 444)	1 (0.7 to 1.4)	35090 (31976 to 38959)	101.5 (90.5 to 109.5)	42229 (36688 to 46642)	99.3 (85.5 to 109.3)	437 (308 to 578)	1.1 (0.8 to 1.4)	42666 (37074 to 47188)	100.3 (86.3 to 110.4)	48108 (40792 to 61802)	94.3 (79.9 to 122)	584 (398 to 820)	1.1 (0.8 to 1.6)	48692 (41316 to 62581)	95.4 (80.9 to 123.5)
Comoros	401 (316 to 539)	77.3 (62 to 105.5)	3 (2 to 5)	0.7 (0.5 to 1.1)	404 (318 to 543)	78 (62.5 to 106.4)	479 (369 to 628)	79 (61.6 to 102.8)	4 (3 to 6)	0.7 (0.5 to 1.1)	483 (372 to 634)	79.7 (62.2 to 103.8)	545 (398 to 775)	80.5 (59.7 to 112)	5 (3 to 7)	0.8 (0.5 to 1.2)	550 (401 to 782)	81.2 (60.3 to 113.1)
Congo	2528 (1300 to 4528)	88.4 (53.2 to 149.6)	21 (9 to 39)	0.8 (0.4 to 1.4)	2548 (1313 to 4567)	89.2 (53.7 to 150.9)	3060 (1790 to 4990)	83.1 (55.8 to 125.8)	25 (13 to 43)	0.8 (0.5 to 1.2)	3085 (1810 to 5027)	83.9 (56.5 to 126.9)	3785 (2514 to 5545)	84.8 (59.2 to 119.5)	33 (19 to 51)	0.8 (0.5 to 1.2)	3818 (2540 to 5588)	85.6 (59.8 to 120.5)
Costa Rica	2787 (1931 to 3093)	82.6 (57.3 to 91.2)	28 (17 to 39)	0.9 (0.6 to 1.2)	2815 (1949 to 3128)	83.5 (57.9 to 92.2)	3741 (2250 to 4244)	92.8 (56.3 to 105.1)	43 (24 to 60)	1.1 (0.6 to 1.5)	3784 (2274 to 4287)	94 (56.9 to 106.4)	4614 (2777 to 5613)	96.7 (59.4 to 117.4)	69 (39 to 102)	1.5 (0.8 to 2.2)	4683 (2819 to 5696)	98.1 (60.4 to 119.1)
Cote d'Ivoire	4176 (3314 to 5149)	29.6 (24 to 35.5)	35 (24 to 49)	0.3 (0.2 to 0.4)	4211 (3338 to 5189)	29.9 (24.3 to 35.8)	5498 (4236 to 7002)	30.7 (24.4 to 37.5)	47 (31 to 66)	0.3 (0.2 to 0.4)	5545 (4270 to 7068)	31 (24.7 to 37.8)	7693 (5435 to 11124)	33.6 (25.1 to 44.4)	66 (40 to 102)	0.3 (0.2 to 0.5)	7759 (5490 to 11227)	33.9 (25.4 to 44.8)
Croatia	12196 (10982 to 13389)	212.2 (194.3 to 237.4)	226 (157 to 304)	4.3 (3 to 5.9)	12423 (11144 to 13604)	216.5 (198 to 242.3)	11676 (10784 to 13165)	200 (188.6 to 233.1)	320 (224 to 435)	6.1 (4.3 to 8.5)	11996 (11024 to 13536)	206.1 (194.1 to 240.5)	11307 (9357 to 12451)	180 (159.1 to 209.3)	390 (240 to 574)	6.6 (4.4 to 9.3)	11697 (9597 to 12896)	186.6 (164.6 to 216.4)
Cuba	7190 (5052 to 7913)	63.5 (45.1 to 70)	80 (50 to 111)	0.7 (0.4 to 1)	7270 (5105 to 8011)	64.2 (45.6 to 70.7)	15445 (5319 to 18292)	122.4 (43.4 to 145.2)	201 (62 to 302)	1.6 (0.5 to 2.5)	15646 (5391 to 18527)	124 (44 to 147.4)	17590 (6008 to 22399)	127.8 (45.8 to 161.6)	272 (84 to 411)	2.1 (0.7 to 3.4)	17862 (6112 to 22736)	130 (46.6 to 164.4)
Cyprus	1304 (1116 to 1560)	142 (120.9 to 169.8)	17 (12 to 23)	1.8 (1.2 to 2.4)	1320 (1128 to 1580)	143.8 (122.1 to 172)	1549 (1361 to 1916)	129.2 (113.2 to 159.9)	45 (29 to 64)	3.8 (2.5 to 5.5)	1594 (1397 to 1973)	133 (116.7 to 164.6)	1797 (1450 to 2365)	115.6 (93.8 to 155.7)	67 (41 to 101)	4.4 (2.7 to 6.7)	1864 (1505 to 2462)	119.9 (97.2 to 161.6)
Czech Republic	20004 (17650 to 21285)	167.6 (149.9 to 179.1)	321 (223 to 433)	3.1 (2.1 to 4.2)	20325 (17924 to 21616)	170.7 (152.7 to 182.5)	20311 (17243 to 21534)	152.1 (132.4 to 165)	357 (251 to 483)	3.2 (2.3 to 4.4)	20667 (17581 to 21894)	155.3 (135.3 to 168.1)	19583 (16156 to 21772)	135 (112.3 to 152.9)	357 (242 to 484)	3.1 (2.1 to 4.4)	19941 (16485 to 22141)	138.1 (115.2 to 156.8)
Democratic Republic of the Congo	26323 (12543 to 46681)	53.5 (34.3 to 84.2)	216 (94 to 406)	0.5 (0.3 to 0.8)	26538 (12657 to 46991)	54 (34.7 to 84.9)	31650 (17386 to 50480)	51.2 (36.3 to 71.7)	260 (128 to 450)	0.5 (0.3 to 0.7)	31911 (17530 to 50904)	51.7 (36.7 to 72.4)	43682 (29237 to 64977)	56.3 (44.3 to 74.6)	365 (213 to 568)	0.6 (0.4 to 0.8)	44047 (29462 to 65560)	56.9 (44.7 to 75.2)
Denmark	12354 (11520 to 14710)	194.5 (179.8 to 230.3)	467 (332 to 643)	7.3 (5.1 to 10.2)	12821 (11897 to 15303)	201.8 (186.2 to 239.9)	12456 (11617 to 14182)	175 (164.6 to 202.4)	644 (452 to 872)	9.1 (6.3 to 12.3)	13100 (12208 to 15011)	184.1 (172.5 to 212.2)	12462 (10994 to 14448)	158.1 (139.2 to 188.6)	790 (546 to 1058)	9.8 (6.6 to 13.4)	13252 (11617 to 15407)	167.9 (147 to 201)
Djibouti	563 (384 to 820)	94.5 (68 to 133.2)	4 (3 to 7)	0.9 (0.5 to 1.3)	567 (387 to 828)	95.3 (68.6 to 134.4)	730 (529 to 1010)	93.2 (67.7 to 127.8)	6 (4 to 9)	0.9 (0.5 to 1.3)	736 (534 to 1018)	94.1 (68.2 to 129)	912 (643 to 1320)	88.8 (63.2 to 126.5)	8 (5 to 12)	0.9 (0.5 to 1.3)	920 (651 to 1331)	89.7 (63.9 to 127.5)
Dominica	21 (17 to 23)	29.5 (24.9 to 32)	0 (0 to 0)	0.3 (0.2 to 0.4)	21 (18 to 23)	29.8 (25.2 to 32.4)	35 (20 to 41)	50.1 (28.5 to 58.5)	0 (0 to 1)	0.5 (0.3 to 0.7)	35 (20 to 41)	50.6 (28.7 to 59.1)	48 (24 to 58)	68.3 (33.5 to 84.2)	1 (0 to 1)	0.7 (0.3 to 1)	48 (24 to 59)	69 (33.7 to 85.1)
Dominican Republic	4668 (3375 to 5484)	59 (42.7 to 69.3)	41 (25 to 58)	0.6 (0.3 to 0.8)	4709 (3405 to 5531)	59.6 (43.1 to 70)	6315 (4048 to 7919)	70.8 (44.8 to 89)	61 (33 to 93)	0.7 (0.4 to 1.1)	6376 (4098 to 7995)	71.5 (45.2 to 89.8)	8072 (5132 to 10446)	80.4 (51 to 104.5)	84 (45 to 129)	0.9 (0.5 to 1.3)	8157 (5190 to 10566)	81.3 (51.7 to 105.6)
Ecuador	7902 (6475 to 8705)	71.2 (58.1 to 77.9)	69 (47 to 94)	0.7 (0.5 to 0.9)	7971 (6540 to 8784)	71.9 (58.6 to 78.6)	15704 (9210 to 18078)	116.4 (67.4 to 133.7)	152 (77 to 215)	1.2 (0.6 to 1.7)	15856 (9308 to 18238)	117.6 (68.1 to 135)	17906 (10783 to 21397)	110.8 (66.2 to 132.3)	189 (101 to 270)	1.2 (0.6 to 1.7)	18094 (10889 to 21665)	112 (66.9 to 134)
Egypt	63521 (48267 to 96642)	107.9 (81.7 to 166)	553 (332 to 911)	1.1 (0.6 to 1.8)	64074 (48679 to 97617)	109 (82.7 to 167.4)	83995 (67497 to 115121)	117.1 (94 to 163.9)	776 (492 to 1192)	1.2 (0.7 to 1.9)	84771 (68164 to 116232)	118.3 (94.9 to 165.3)	102091 (76242 to 146614)	113.7 (83.7 to 165.9)	1083 (643 to 1788)	1.3 (0.7 to 2.1)	103174 (76947 to 148157)	115 (84.6 to 168)
El Salvador	3402 (2887 to 4690)	64.6 (56.2 to 85.7)	33 (22 to 46)	0.7 (0.5 to 0.9)	3435 (2916 to 4731)	65.3 (56.8 to 86.6)	5438 (3597 to 6619)	100.5 (65.8 to 123.3)	58 (31 to 86)	1.1 (0.6 to 1.7)	5496 (3630 to 6688)	101.7 (66.3 to 124.8)	5926 (3866 to 7815)	100.8 (64.9 to 133.3)	67 (37 to 105)	1.2 (0.6 to 1.8)	5993 (3907 to 7924)	102 (65.5 to 134.7)
Equatorial Guinea	379 (156 to 745)	62.3 (33.5 to 109.8)	3 (1 to 6)	0.6 (0.3 to 1)	382 (157 to 752)	62.9 (33.8 to 110.8)	484 (273 to 783)	56.7 (37.3 to 83.6)	4 (2 to 7)	0.6 (0.3 to 0.9)	488 (275 to 788)	57.3 (37.6 to 84.5)	686 (413 to 1074)	61.4 (38.7 to 89.9)	6 (3 to 9)	0.6 (0.3 to 0.9)	692 (417 to 1082)	62 (39.1 to 90.8)
Eritrea	3917 (3008 to 5234)	122.7 (97.7 to 158.8)	30 (19 to 44)	1.1 (0.7 to 1.6)	3947 (3036 to 5277)	123.8 (98.3 to 160.4)	5889 (4556 to 7519)	132.4 (103.5 to 167.7)	46 (30 to 65)	1.2 (0.8 to 1.7)	5935 (4590 to 7573)	133.6 (104.4 to 169.1)	6439 (4816 to 8416)	120.1 (91.4 to 152.6)	52 (33 to 76)	1.1 (0.7 to 1.6)	6491 (4853 to 8482)	121.2 (92.3 to 154.1)
Estonia	2574 (2166 to 2775)	159.9 (136.2 to 172.6)	36 (25 to 49)	2.4 (1.6 to 3.3)	2610 (2195 to 2809)	162.2 (137.9 to 174.8)	2735 (2052 to 2992)	167.3 (131.7 to 181.3)	61 (40 to 84)	4.4 (3 to 6.2)	2796 (2107 to 3055)	171.7 (135.4 to 186.3)	2324 (1602 to 2745)	139.4 (99.3 to 167.6)	68 (42 to 98)	5 (3.1 to 7.3)	2392 (1653 to 2829)	144.4 (102.4 to 173.7)
Ethiopia	100181 (45280 to 154266)	143 (74.9 to 204.2)	786 (341 to 1331)	1.3 (0.7 to 2)	100967 (45595 to 155493)	144.3 (75.6 to 205.9)	100685 (63119 to 133561)	117.8 (78.2 to 150.9)	791 (442 to 1180)	1.1 (0.7 to 1.6)	101476 (63535 to 134460)	118.9 (79 to 152.1)	105975 (70700 to 136683)	106.6 (72.4 to 134.6)	860 (511 to 1280)	1 (0.6 to 1.5)	106834 (71331 to 137761)	107.6 (73.2 to 135.7)
Federated States of Micronesia	62 (45 to 79)	64.6 (48.4 to 82.1)	1 (0 to 1)	0.6 (0.4 to 0.9)	62 (46 to 79)	65.2 (48.8 to 82.7)	62 (44 to 81)	65.1 (46.1 to 84.4)	1 (0 to 1)	0.7 (0.4 to 1)	63 (44 to 81)	65.8 (46.5 to 85.2)	65 (40 to 87)	66.6 (42.1 to 89)	1 (0 to 1)	0.7 (0.4 to 1)	65 (41 to 87)	67.2 (42.6 to 90)
Fiji	431 (286 to 547)	56.8 (38.3 to 70.8)	4 (2 to 5)	0.6 (0.3 to 0.8)	435 (288 to 551)	57.4 (38.7 to 71.3)	444 (339 to 517)	54.5 (41.5 to 63.1)	4 (3 to 6)	0.5 (0.3 to 0.8)	448 (342 to 521)	55.1 (41.9 to 63.7)	520 (362 to 652)	58.4 (40.5 to 73.3)	5 (3 to 7)	0.6 (0.4 to 0.9)	525 (366 to 660)	59 (40.9 to 74)
Finland	9530 (8889 to 11529)	154.1 (143.8 to 185.8)	396 (278 to 541)	6.4 (4.4 to 8.8)	9926 (9265 to 12034)	160.5 (149.6 to 193.9)	9686 (9124 to 11619)	142.7 (133.8 to 172.9)	480 (338 to 655)	7.2 (5 to 9.9)	10166 (9550 to 12220)	149.9 (140.4 to 180.7)	9591 (8554 to 12009)	130.6 (116.2 to 164.6)	523 (362 to 709)	7.3 (5 to 10.1)	10114 (9016 to 12739)	137.9 (122.3 to 173.4)
France	85171 (79697 to 97355)	123.8 (115.6 to 141.7)	1994 (1384 to 2738)	2.9 (2 to 4)	87165 (81250 to 99354)	126.6 (118.3 to 144.9)	92327 (81158 to 100726)	119.2 (106.2 to 130.9)	2935 (2047 to 4053)	4 (2.7 to 5.5)	95262 (83940 to 104145)	123.1 (110 to 135.6)	104026 (78825 to 115917)	123 (95.1 to 137.3)	4219 (2718 to 6105)	5.3 (3.4 to 7.7)	108245 (82752 to 120729)	128.2 (98.9 to 143.1)
Gabon	680 (481 to 1048)	64.8 (48.5 to 95.9)	6 (4 to 9)	0.6 (0.4 to 1)	686 (486 to 1059)	65.5 (49 to 97.2)	1062 (703 to 1625)	81.6 (56.7 to 121.2)	9 (5 to 15)	0.8 (0.5 to 1.2)	1071 (709 to 1641)	82.4 (57.3 to 122.4)	1310 (796 to 1988)	84.6 (52.8 to 126.3)	12 (7 to 18)	0.8 (0.5 to 1.3)	1322 (803 to 2006)	85.4 (53.5 to 127.6)
Georgia	4491 (4063 to 5588)	86.4 (77.8 to 106.6)	51 (35 to 71)	1 (0.7 to 1.4)	4542 (4115 to 5648)	87.3 (78.6 to 107.6)	4571 (4035 to 4950)	98.5 (88.5 to 109.9)	55 (38 to 72)	1.2 (0.8 to 1.5)	4626 (4086 to 5006)	99.7 (89.5 to 111.2)	7396 (4340 to 8872)	163.6 (102.7 to 193.7)	95 (51 to 136)	2.1 (1.2 to 3.1)	7491 (4399 to 8990)	165.7 (103.9 to 196)
Germany	151100 (133744 to 162476)	147.8 (130.5 to 158.8)	2656 (1855 to 3500)	2.7 (1.9 to 3.6)	153756 (135752 to 165279)	150.5 (132.7 to 161.5)	145413 (126921 to 155152)	130.8 (115.8 to 142.6)	2802 (1967 to 3704)	2.7 (1.9 to 3.6)	148215 (129314 to 157961)	133.6 (118.1 to 145.1)	157987 (127653 to 178644)	135 (112.5 to 152.4)	3531 (2384 to 4885)	3.5 (2.4 to 4.9)	161518 (130463 to 182595)	138.5 (115.3 to 156.3)
Ghana	14561 (11654 to 17790)	90.7 (73.5 to 110.2)	127 (84 to 177)	0.9 (0.6 to 1.2)	14688 (11773 to 18002)	91.6 (74.2 to 111.3)	19892 (15699 to 23894)	96.1 (77.4 to 114.4)	176 (116 to 244)	1 (0.6 to 1.3)	20068 (15860 to 24094)	97.1 (78.1 to 115.6)	29371 (22081 to 37609)	108.2 (85.3 to 131.5)	263 (169 to 377)	1.1 (0.7 to 1.5)	29634 (22285 to 37979)	109.3 (86.1 to 132.8)
Greece	27324 (25773 to 31359)	203.6 (191.5 to 243.2)	651 (452 to 892)	5 (3.4 to 7)	27975 (26433 to 32163)	208.6 (195.9 to 248.7)	29035 (27319 to 34923)	197.7 (182.8 to 254.6)	932 (636 to 1304)	6.7 (4.4 to 9.8)	29967 (28156 to 36068)	204.4 (188.2 to 262.5)	28190 (25631 to 33748)	189.8 (170 to 245.1)	998 (677 to 1375)	7.1 (4.8 to 10)	29188 (26484 to 34989)	196.9 (176.6 to 254.9)
Greenland	44 (35 to 56)	82.5 (65.8 to 105.4)	0 (0 to 1)	0.9 (0.6 to 1.2)	45 (36 to 57)	83.4 (66.4 to 106.6)	45 (39 to 54)	75.5 (65.2 to 92)	0 (0 to 1)	0.8 (0.6 to 1.1)	45 (39 to 55)	76.3 (65.8 to 93.1)	45 (38 to 56)	70.2 (58.5 to 85.1)	1 (0 to 1)	0.8 (0.6 to 1.1)	46 (38 to 56)	71.1 (59.2 to 86)
Grenada	32 (27 to 48)	35.5 (30.3 to 53.1)	0 (0 to 0)	0.4 (0.2 to 0.6)	32 (27 to 48)	35.8 (30.6 to 53.7)	91 (51 to 106)	84.1 (47.1 to 98.5)	1 (0 to 1)	0.9 (0.4 to 1.2)	92 (52 to 107)	84.9 (47.5 to 99.3)	101 (53 to 122)	86.6 (46 to 105.1)	1 (1 to 2)	0.9 (0.4 to 1.3)	102 (54 to 123)	87.5 (46.4 to 106.2)
Guam	58 (49 to 77)	39.6 (33.6 to 53)	1 (1 to 2)	0.7 (0.4 to 1.1)	59 (50 to 78)	40.3 (34.2 to 53.9)	89 (72 to 102)	54.8 (44.3 to 62.8)	1 (1 to 2)	0.9 (0.6 to 1.4)	91 (73 to 104)	55.7 (45 to 63.9)	110 (82 to 130)	63.1 (47.2 to 75)	2 (1 to 2)	1 (0.6 to 1.4)	112 (84 to 132)	64.1 (47.7 to 76.1)
Guatemala	3297 (2843 to 4903)	35.2 (31.3 to 48.8)	28 (19 to 42)	0.3 (0.2 to 0.5)	3325 (2872 to 4942)	35.6 (31.6 to 49.3)	10386 (5070 to 12148)	86.9 (40.2 to 101.1)	93 (41 to 136)	0.9 (0.4 to 1.3)	10479 (5111 to 12253)	87.8 (40.6 to 102.2)	10738 (6615 to 12720)	69.9 (42.1 to 82.8)	102 (56 to 141)	0.7 (0.4 to 1)	10839 (6675 to 12829)	70.6 (42.5 to 83.7)
Guinea	2808 (1895 to 3725)	32.2 (25.1 to 39.1)	24 (14 to 36)	0.3 (0.2 to 0.4)	2832 (1914 to 3760)	32.5 (25.4 to 39.5)	3167 (2152 to 4198)	33.3 (25.1 to 40.5)	27 (17 to 41)	0.3 (0.2 to 0.5)	3194 (2170 to 4233)	33.6 (25.4 to 40.9)	4170 (2807 to 5731)	37.3 (26 to 45.9)	36 (21 to 55)	0.4 (0.2 to 0.5)	4206 (2834 to 5782)	37.7 (26.3 to 46.4)
Guinea-Bissau	507 (335 to 785)	46.9 (33.4 to 69.5)	4 (3 to 7)	0.5 (0.3 to 0.7)	511 (339 to 792)	47.4 (33.7 to 70.3)	792 (573 to 1019)	58 (42.3 to 72.5)	7 (4 to 10)	0.6 (0.4 to 0.8)	799 (578 to 1027)	58.6 (42.7 to 73.2)	968 (689 to 1260)	59.4 (42.5 to 75.5)	8 (5 to 12)	0.6 (0.4 to 0.8)	977 (696 to 1274)	60 (42.8 to 76.2)
Guyana	210 (192 to 246)	29.7 (27.4 to 34.8)	2 (1 to 2)	0.3 (0.2 to 0.4)	212 (194 to 248)	30 (27.6 to 35.2)	336 (216 to 386)	46.4 (29.5 to 52.7)	3 (2 to 4)	0.5 (0.3 to 0.6)	339 (218 to 389)	46.8 (29.7 to 53.2)	357 (218 to 434)	49.3 (30.1 to 59.8)	3 (2 to 5)	0.5 (0.3 to 0.7)	361 (220 to 439)	49.8 (30.4 to 60.5)
Haiti	6216 (2316 to 10746)	77.7 (34.5 to 127.4)	50 (17 to 96)	0.7 (0.3 to 1.3)	6266 (2331 to 10840)	78.4 (34.9 to 128.6)	8179 (2949 to 14850)	87.2 (34.9 to 154)	68 (24 to 135)	0.8 (0.3 to 1.5)	8248 (2978 to 14961)	88.1 (35.2 to 155.3)	9047 (3617 to 15843)	81.7 (34.7 to 140.3)	79 (31 to 149)	0.8 (0.3 to 1.5)	9126 (3653 to 15981)	82.5 (35.1 to 141.7)
Honduras	4156 (3146 to 5700)	72.5 (56.6 to 95.4)	37 (24 to 54)	0.7 (0.5 to 1)	4193 (3172 to 5753)	73.2 (57.2 to 96.4)	5044 (3376 to 6845)	74.8 (51.5 to 105.8)	49 (29 to 77)	0.8 (0.5 to 1.3)	5094 (3411 to 6911)	75.7 (52.1 to 106.9)	5945 (3868 to 9248)	70.3 (46.7 to 110.2)	63 (36 to 103)	0.8 (0.5 to 1.3)	6008 (3922 to 9344)	71.1 (47.1 to 111.7)
Hungary	24259 (21558 to 27822)	201.5 (178.8 to 224.9)	348 (243 to 465)	3.1 (2.1 to 4.3)	24607 (21869 to 28208)	204.7 (181.6 to 228.1)	19033 (17320 to 26991)	154.3 (140.2 to 214.2)	333 (230 to 471)	3.2 (2.2 to 4.6)	19366 (17620 to 27405)	157.5 (143 to 218.1)	17099 (15270 to 23239)	132 (117.4 to 179.4)	318 (219 to 456)	3.1 (2.1 to 4.6)	17417 (15596 to 23679)	135.1 (119.9 to 182.4)
Iceland	552 (512 to 639)	193.8 (179.8 to 224.5)	24 (17 to 34)	8.5 (5.8 to 12)	577 (534 to 672)	202.3 (187.3 to 235)	601 (553 to 718)	174.9 (160.8 to 208.3)	33 (22 to 46)	9.6 (6.6 to 13.5)	634 (584 to 756)	184.5 (169.5 to 219)	711 (640 to 894)	175.9 (158.6 to 218.8)	40 (27 to 57)	10 (6.7 to 14.2)	751 (675 to 949)	185.9 (167.1 to 232.6)
India	841659 (528205 to 1086701)	86.2 (57 to 109.6)	7086 (4107 to 10358)	0.8 (0.5 to 1.1)	848745 (534129 to 1095713)	87 (57.5 to 110.6)	858675 (669748 to 1049406)	75.5 (59.6 to 91.6)	7624 (5011 to 10288)	0.7 (0.5 to 1)	866299 (675264 to 1058235)	76.2 (60.1 to 92.3)	1065796 (873724 to 1227693)	81.1 (66.5 to 93.2)	10402 (7036 to 14083)	0.8 (0.6 to 1.1)	1076198 (880252 to 1239441)	82 (67 to 94.1)
Indonesia	229304 (161941 to 274923)	118.3 (86.7 to 140.3)	2016 (1268 to 2772)	1.1 (0.7 to 1.5)	231320 (163473 to 277376)	119.4 (87.5 to 141.9)	256390 (196594 to 290920)	114.3 (89.3 to 129.8)	2340 (1533 to 3183)	1.1 (0.7 to 1.5)	258730 (198329 to 293884)	115.5 (90.4 to 131)	282950 (223092 to 315555)	110.3 (88 to 122.9)	2729 (1810 to 3692)	1.1 (0.7 to 1.5)	285680 (224931 to 318601)	111.4 (88.9 to 124.1)
Iran	78048 (48878 to 96126)	132.2 (83.8 to 161.8)	839 (463 to 1267)	1.5 (0.8 to 2.2)	78887 (49559 to 97064)	133.7 (84.7 to 163.7)	96864 (77059 to 105690)	146.2 (115.6 to 159.6)	1423 (915 to 2012)	2.2 (1.4 to 3.1)	98287 (78158 to 107254)	148.4 (117.3 to 162.2)	114419 (80947 to 131551)	144.1 (101.4 to 165.8)	2019 (1183 to 2964)	2.6 (1.5 to 3.9)	116438 (82228 to 133965)	146.7 (103.1 to 169.1)
Iraq	46379 (31071 to 77867)	233 (155.2 to 389.2)	379 (216 to 674)	2.2 (1.3 to 3.9)	46758 (31341 to 78391)	235.2 (156.5 to 392.5)	54401 (44151 to 80823)	194 (157.9 to 284.7)	460 (301 to 701)	1.9 (1.2 to 2.9)	54862 (44534 to 81472)	195.9 (159.5 to 287.5)	62615 (51468 to 75125)	158.5 (129.2 to 186.2)	571 (378 to 803)	1.6 (1.1 to 2.2)	63186 (51918 to 75714)	160.1 (130.6 to 188.2)
Ireland	6441 (6062 to 7519)	161.9 (152.1 to 190.6)	139 (95 to 193)	3.5 (2.4 to 4.9)	6580 (6175 to 7692)	165.4 (155.3 to 194.6)	7029 (6546 to 8628)	144.5 (134.3 to 177.7)	262 (174 to 366)	5.4 (3.6 to 7.7)	7290 (6783 to 8952)	149.9 (139.2 to 184.6)	7920 (6669 to 10037)	133.9 (112.1 to 170.6)	392 (255 to 564)	6.8 (4.4 to 9.8)	8312 (6981 to 10448)	140.7 (117.3 to 178.6)
Israel	8496 (7953 to 10200)	144.5 (135.1 to 173.7)	130 (91 to 176)	2.2 (1.5 to 3)	8627 (8073 to 10352)	146.7 (137.1 to 176.1)	12246 (9845 to 13021)	161.4 (130.6 to 171.6)	243 (162 to 335)	3.2 (2.1 to 4.4)	12489 (10038 to 13307)	164.6 (133.2 to 175.4)	13997 (11015 to 15719)	145.8 (116 to 164.4)	345 (224 to 472)	3.6 (2.3 to 5)	14342 (11270 to 16141)	149.4 (118.9 to 169.5)
Italy	87156 (82759 to 101666)	125.4 (118.8 to 146.4)	2092 (1446 to 2918)	3.2 (2.2 to 4.4)	89249 (85081 to 104476)	128.6 (121.7 to 150.5)	91420 (79728 to 103500)	114.5 (105 to 135.6)	2829 (1949 to 3830)	3.8 (2.6 to 5.2)	94249 (82517 to 107061)	118.2 (108.4 to 140.5)	98521 (76440 to 112875)	113.1 (92 to 135.8)	4095 (2632 to 5788)	4.8 (3.2 to 6.9)	102615 (79823 to 117754)	118 (95.7 to 141.7)
Jamaica	1043 (641 to 1247)	43.3 (26.7 to 51.1)	11 (6 to 15)	0.5 (0.3 to 0.7)	1054 (648 to 1261)	43.7 (27 to 51.8)	1358 (697 to 1610)	51.8 (26.8 to 61.4)	15 (7 to 21)	0.6 (0.3 to 0.8)	1373 (707 to 1626)	52.3 (27.2 to 61.9)	1684 (792 to 2263)	61.9 (29.3 to 82.1)	19 (8 to 29)	0.7 (0.3 to 1.1)	1703 (800 to 2291)	62.6 (29.6 to 83.1)
Japan	52057 (49725 to 61566)	38.1 (36.3 to 44.3)	2615 (1852 to 3528)	1.7 (1.2 to 2.4)	54672 (51944 to 64628)	39.8 (37.8 to 46.2)	65767 (50730 to 69101)	43 (34 to 45.2)	3958 (2654 to 5427)	2.2 (1.5 to 3.1)	69724 (53745 to 73736)	45.3 (35.7 to 47.7)	77065 (45973 to 86847)	47.7 (30.1 to 53.7)	5315 (2843 to 7686)	2.8 (1.6 to 4)	82381 (48828 to 92932)	50.5 (31.7 to 57)
Jordan	4145 (2967 to 5463)	100.9 (72.7 to 137)	38 (23 to 57)	1 (0.6 to 1.5)	4183 (2990 to 5516)	102 (73.3 to 138.7)	5185 (4118 to 5932)	90.8 (71.5 to 102.4)	60 (38 to 90)	1.1 (0.7 to 1.5)	5245 (4168 to 6002)	91.9 (72.3 to 103.8)	7805 (5971 to 9466)	83.4 (64.5 to 100.4)	134 (81 to 202)	1.4 (0.9 to 2.1)	7939 (6060 to 9623)	84.8 (65.6 to 102.2)
Kazakhstan	6680 (5536 to 11530)	43 (35.6 to 74.4)	63 (40 to 117)	0.4 (0.3 to 0.8)	6743 (5583 to 11637)	43.4 (36 to 75.2)	18048 (9565 to 20792)	116.2 (61.9 to 134.3)	182 (89 to 259)	1.2 (0.6 to 1.7)	18229 (9647 to 21003)	117.4 (62.4 to 135.6)	18784 (10524 to 22695)	102.3 (56.8 to 123.7)	277 (135 to 432)	1.5 (0.7 to 2.4)	19061 (10665 to 22983)	103.8 (57.5 to 125.5)
Kenya	15590 (12317 to 21359)	62.2 (49.3 to 84.1)	129 (84 to 191)	0.6 (0.4 to 0.9)	15719 (12421 to 21554)	62.9 (49.7 to 84.9)	20451 (15325 to 26775)	63.4 (47.7 to 81.3)	171 (112 to 247)	0.6 (0.4 to 0.9)	20622 (15436 to 26960)	64 (48.2 to 82.2)	25434 (17603 to 35657)	60.6 (43.1 to 81.6)	221 (134 to 342)	0.6 (0.4 to 0.9)	25654 (17769 to 35973)	61.2 (43.5 to 82.4)
Kiribati	31 (22 to 38)	38.9 (30.2 to 45.6)	0 (0 to 0)	0.4 (0.3 to 0.5)	31 (23 to 38)	39.2 (30.5 to 46)	41 (29 to 50)	42.1 (30.8 to 50.3)	0 (0 to 0)	0.4 (0.3 to 0.6)	41 (29 to 50)	42.5 (31.1 to 50.7)	48 (34 to 62)	42.6 (30.4 to 53.1)	0 (0 to 1)	0.4 (0.3 to 0.6)	48 (34 to 62)	43 (30.7 to 53.8)
Kuwait	841 (755 to 1080)	54.8 (49.6 to 70.2)	13 (8 to 19)	0.8 (0.5 to 1.2)	854 (766 to 1100)	55.6 (50.3 to 71.2)	1410 (1288 to 1670)	65.7 (60.1 to 77.7)	26 (17 to 38)	1.2 (0.8 to 1.7)	1436 (1310 to 1706)	66.9 (61.2 to 79.1)	2442 (1977 to 3026)	64.9 (51.9 to 82)	63 (39 to 94)	1.7 (1.1 to 2.5)	2505 (2029 to 3102)	66.5 (52.9 to 83.7)
Kyrgyzstan	3169 (2786 to 3925)	73.3 (65.2 to 87.8)	29 (20 to 41)	0.7 (0.5 to 1)	3198 (2813 to 3959)	74 (65.8 to 88.6)	4180 (3482 to 4518)	85.8 (70.7 to 92.8)	40 (27 to 53)	0.9 (0.6 to 1.2)	4219 (3512 to 4564)	86.7 (71.5 to 93.8)	5312 (3564 to 6199)	88.7 (59.1 to 103.5)	55 (34 to 77)	0.9 (0.6 to 1.3)	5366 (3602 to 6263)	89.7 (59.8 to 104.6)
Laos	6425 (2394 to 10559)	128.6 (54.9 to 202.8)	52 (18 to 94)	1.2 (0.5 to 2)	6476 (2411 to 10637)	129.8 (55.5 to 204.8)	6930 (3209 to 10844)	118.4 (59.3 to 177.1)	57 (25 to 100)	1.1 (0.5 to 1.8)	6987 (3234 to 10951)	119.5 (59.7 to 178.8)	7066 (4270 to 9787)	107.3 (66.7 to 146.3)	62 (34 to 95)	1 (0.6 to 1.5)	7128 (4308 to 9867)	108.4 (67.3 to 147.9)
Latvia	4483 (4054 to 4958)	155.3 (143.2 to 174.9)	58 (41 to 79)	2.1 (1.4 to 2.9)	4542 (4104 to 5029)	157.4 (144.9 to 177)	4975 (3908 to 5391)	186.1 (156.5 to 200)	91 (62 to 124)	3.9 (2.6 to 5.4)	5066 (3983 to 5496)	189.9 (159.6 to 204)	4031 (3021 to 4671)	160.3 (124.3 to 187.6)	92 (59 to 128)	4.5 (2.8 to 6.4)	4123 (3085 to 4772)	164.8 (128.5 to 192.9)
Lebanon	6593 (4824 to 7990)	149.6 (108.9 to 181.7)	77 (48 to 113)	1.8 (1.1 to 2.6)	6671 (4884 to 8084)	151.4 (110 to 183.7)	6934 (5506 to 7949)	124.5 (100.5 to 140.9)	149 (93 to 215)	2.5 (1.6 to 3.5)	7083 (5622 to 8157)	127 (102.3 to 144)	10923 (8278 to 13720)	138.8 (106 to 172)	399 (236 to 626)	4.6 (2.8 to 7.1)	11321 (8581 to 14268)	143.4 (109.7 to 179)
Lesotho	710 (515 to 974)	45.3 (32.8 to 63.4)	7 (4 to 10)	0.5 (0.3 to 0.7)	716 (520 to 985)	45.8 (33.2 to 64.4)	1074 (842 to 1408)	68 (54 to 88.9)	10 (7 to 14)	0.7 (0.5 to 1)	1084 (852 to 1420)	68.8 (54.5 to 90)	1127 (819 to 1479)	68.1 (49.8 to 88.8)	10 (6 to 15)	0.7 (0.4 to 1)	1138 (827 to 1494)	68.8 (50.3 to 89.8)
Liberia	869 (657 to 1239)	35.5 (29 to 47.9)	7 (5 to 11)	0.3 (0.2 to 0.5)	876 (662 to 1250)	35.9 (29.3 to 48.3)	1130 (812 to 1451)	36.1 (26.1 to 46.2)	10 (6 to 14)	0.4 (0.2 to 0.5)	1140 (819 to 1463)	36.5 (26.4 to 46.7)	1756 (1130 to 2482)	42.6 (28.3 to 57.9)	15 (9 to 24)	0.4 (0.3 to 0.7)	1771 (1138 to 2504)	43 (28.6 to 58.7)
Libya	6965 (5567 to 8433)	176 (144.4 to 213.2)	69 (46 to 98)	1.9 (1.3 to 2.6)	7034 (5619 to 8510)	177.9 (145.8 to 215.7)	9561 (7845 to 11349)	189.6 (157.6 to 223.6)	127 (80 to 194)	2.6 (1.7 to 3.8)	9688 (7950 to 11522)	192.2 (159.6 to 226.9)	12887 (10309 to 16136)	196.3 (157.4 to 243.5)	199 (120 to 307)	3.1 (1.9 to 4.8)	13085 (10444 to 16332)	199.4 (159.3 to 247)
Lithuania	6396 (5303 to 6815)	156.7 (133.4 to 167.6)	91 (63 to 125)	2.3 (1.6 to 3.2)	6487 (5361 to 6912)	159 (135.3 to 169.9)	7296 (5396 to 8104)	184.8 (147.7 to 203.3)	131 (88 to 182)	3.7 (2.5 to 5.3)	7427 (5499 to 8237)	188.5 (150.9 to 207.6)	5960 (4302 to 6700)	157.8 (122.7 to 175.9)	129 (84 to 179)	4.2 (2.8 to 5.9)	6089 (4388 to 6837)	162 (126.6 to 180.3)
Luxembourg	925 (854 to 1111)	188 (173.4 to 225.8)	33 (22 to 46)	6.7 (4.5 to 9.5)	958 (882 to 1147)	194.6 (179.3 to 233.6)	959 (882 to 1134)	166.3 (152.2 to 196.7)	45 (31 to 63)	7.9 (5.3 to 10.9)	1004 (921 to 1188)	174.2 (159.3 to 205.3)	1247 (1002 to 1693)	165.6 (132.1 to 225.7)	67 (44 to 97)	9 (5.9 to 13.1)	1315 (1061 to 1795)	174.7 (139.7 to 238.7)
Macedonia	4262 (3054 to 4907)	199.2 (144.3 to 228.5)	48 (30 to 68)	2.3 (1.4 to 3.2)	4310 (3087 to 4967)	201.5 (145.7 to 231.5)	4604 (3431 to 5205)	188.5 (142.2 to 212.3)	60 (38 to 85)	2.6 (1.6 to 3.7)	4664 (3479 to 5276)	191.1 (144.3 to 215.3)	5407 (3821 to 6443)	200.9 (145.9 to 238.3)	80 (50 to 114)	3.4 (2.1 to 4.8)	5488 (3886 to 6559)	204.3 (148 to 242.5)
Madagascar	11328 (8744 to 16220)	72.9 (58.9 to 102.3)	86 (54 to 133)	0.6 (0.4 to 1)	11414 (8798 to 16344)	73.6 (59.4 to 103.3)	11452 (9058 to 15058)	61.2 (49.8 to 79)	92 (60 to 132)	0.6 (0.4 to 0.8)	11544 (9119 to 15202)	61.8 (50.3 to 79.8)	15636 (12179 to 20343)	63.7 (50.3 to 81.2)	127 (81 to 184)	0.6 (0.4 to 0.9)	15762 (12272 to 20535)	64.3 (50.7 to 82.1)
Malawi	4604 (2964 to 6946)	46 (33.4 to 59.4)	39 (22 to 60)	0.5 (0.3 to 0.6)	4643 (2995 to 6993)	46.5 (33.6 to 59.9)	4854 (3988 to 6160)	39.6 (32.3 to 46.9)	41 (28 to 58)	0.4 (0.3 to 0.5)	4895 (4026 to 6213)	40 (32.5 to 47.4)	6729 (5055 to 9204)	42.9 (32.3 to 54.9)	57 (36 to 86)	0.4 (0.3 to 0.6)	6786 (5099 to 9296)	43.4 (32.6 to 55.4)
Malaysia	13388 (8734 to 16630)	66.7 (44.2 to 80.8)	123 (70 to 179)	0.7 (0.4 to 1)	13512 (8825 to 16801)	67.4 (44.6 to 81.6)	15190 (11528 to 17157)	60.4 (46.2 to 67.6)	159 (103 to 221)	0.7 (0.4 to 0.9)	15348 (11657 to 17324)	61 (46.6 to 68.4)	21525 (13819 to 27660)	71 (45.8 to 90.3)	305 (170 to 469)	1 (0.6 to 1.5)	21830 (14006 to 28096)	72 (46.4 to 91.8)
Maldives	169 (100 to 249)	73.1 (46.1 to 102.2)	2 (1 to 2)	0.8 (0.4 to 1.2)	170 (101 to 251)	73.9 (46.6 to 103.3)	156 (128 to 193)	57.6 (48.5 to 70.4)	2 (1 to 2)	0.7 (0.5 to 1)	158 (130 to 195)	58.3 (49 to 71.4)	205 (160 to 285)	49.3 (40.8 to 64.5)	4 (2 to 6)	0.8 (0.5 to 1.3)	208 (163 to 291)	50.1 (41.4 to 65.8)
Mali	2633 (1864 to 3382)	24.5 (18.8 to 29.6)	22 (14 to 32)	0.2 (0.2 to 0.3)	2655 (1877 to 3409)	24.7 (18.9 to 29.8)	3540 (2590 to 5146)	23.9 (16.8 to 32.9)	30 (18 to 47)	0.2 (0.1 to 0.4)	3570 (2611 to 5197)	24.2 (16.9 to 33.1)	5626 (3878 to 8919)	26.8 (18.6 to 38.4)	47 (27 to 82)	0.3 (0.2 to 0.4)	5673 (3904 to 8986)	27 (18.7 to 38.9)
Malta	560 (511 to 700)	126.9 (115.3 to 157.6)	10 (7 to 14)	2.3 (1.6 to 3.2)	570 (521 to 712)	129.2 (117.6 to 160.9)	673 (616 to 806)	133 (121.8 to 157.4)	17 (12 to 24)	3.5 (2.4 to 5)	690 (631 to 828)	136.5 (125.1 to 161.7)	762 (680 to 895)	132.4 (119 to 156.6)	27 (18 to 39)	5 (3.4 to 7.2)	789 (706 to 928)	137.4 (123.7 to 162.5)
Marshall Islands	30 (21 to 39)	71.8 (49.9 to 92.7)	0 (0 to 0)	0.7 (0.4 to 1.1)	30 (21 to 39)	72.5 (50.3 to 93.7)	39 (25 to 54)	83.5 (52.4 to 114.2)	0 (0 to 1)	0.8 (0.5 to 1.3)	40 (25 to 54)	84.4 (53 to 115.3)	42 (26 to 57)	80.8 (51.1 to 109.9)	0 (0 to 1)	0.8 (0.5 to 1.2)	42 (27 to 58)	81.6 (51.6 to 111)
Mauritania	934 (713 to 1231)	41.7 (32.8 to 54.8)	8 (5 to 12)	0.4 (0.3 to 0.6)	942 (719 to 1240)	42.2 (33.1 to 55.3)	1379 (914 to 1961)	47.8 (32.5 to 65.4)	12 (7 to 20)	0.5 (0.3 to 0.8)	1392 (924 to 1980)	48.3 (32.8 to 66.1)	1897 (1163 to 2983)	53.5 (34.8 to 80.1)	17 (10 to 30)	0.6 (0.3 to 0.9)	1915 (1175 to 3010)	54.1 (35.2 to 80.9)
Mauritius	713 (578 to 777)	63.2 (51.2 to 68.8)	8 (6 to 11)	0.8 (0.5 to 1)	721 (585 to 787)	63.9 (51.8 to 69.7)	736 (668 to 834)	57.6 (52.1 to 65.5)	9 (6 to 12)	0.7 (0.5 to 1)	745 (677 to 842)	58.3 (52.7 to 66.3)	863 (709 to 973)	61.4 (51.3 to 68.7)	12 (8 to 17)	1 (0.6 to 1.4)	875 (718 to 987)	62.3 (52 to 69.9)
Mexico	66177 (56184 to 69313)	75.3 (63.4 to 78.6)	629 (438 to 840)	0.8 (0.6 to 1.1)	66806 (56759 to 69923)	76.1 (64.2 to 79.4)	83117 (67854 to 87708)	79.9 (64.6 to 84.2)	861 (595 to 1157)	0.9 (0.6 to 1.2)	83979 (68502 to 88660)	80.7 (65.3 to 85.1)	98183 (80834 to 104511)	79.3 (65.1 to 84.4)	1156 (805 to 1547)	1 (0.7 to 1.3)	99339 (81839 to 105783)	80.2 (66 to 85.4)
Moldova	5988 (5341 to 6586)	137.3 (120.1 to 150)	59 (42 to 78)	1.3 (0.9 to 1.8)	6047 (5384 to 6650)	138.6 (121.1 to 151.6)	5576 (4853 to 6004)	132.4 (115.4 to 143.6)	61 (43 to 82)	1.5 (1 to 1.9)	5637 (4912 to 6074)	133.9 (116.7 to 145.2)	5962 (4660 to 6688)	141.8 (108.3 to 160.3)	80 (53 to 111)	2 (1.3 to 2.8)	6042 (4721 to 6773)	143.8 (109.5 to 162.5)
Mongolia	1599 (973 to 3284)	78.5 (49.5 to 154.7)	14 (7 to 29)	0.8 (0.4 to 1.6)	1613 (981 to 3314)	79.3 (50 to 155.9)	2598 (2159 to 3121)	113 (89.9 to 130.9)	24 (16 to 32)	1.1 (0.7 to 1.6)	2622 (2179 to 3144)	114.2 (91.1 to 132.3)	3186 (2612 to 3768)	102.2 (82 to 121)	31 (20 to 43)	1.1 (0.7 to 1.5)	3217 (2637 to 3797)	103.3 (82.8 to 122.2)
Montenegro	1622 (1415 to 1963)	239.8 (209.5 to 290.4)	22 (15 to 31)	3.4 (2.2 to 4.8)	1644 (1436 to 1996)	243.2 (212.5 to 294.6)	1599 (1396 to 1949)	217.9 (189.6 to 265.4)	25 (17 to 35)	3.8 (2.5 to 5.3)	1624 (1414 to 1987)	221.7 (192.8 to 270.2)	1587 (1322 to 2028)	203.6 (168 to 264.1)	29 (19 to 42)	4.5 (2.9 to 6.5)	1617 (1344 to 2066)	208.1 (171.5 to 270.3)
Morocco	23825 (16950 to 29767)	87.3 (64.7 to 106.6)	204 (129 to 289)	0.8 (0.5 to 1.1)	24029 (17108 to 30022)	88.1 (65.2 to 107.7)	7.39005	86.9 (67.1 to 103.8)	246 (164 to 341)	0.9 (0.6 to 1.2)	26683 (20334 to 32139)	87.8 (67.8 to 104.8)	32389 (24373 to 41030)	92.2 (69.7 to 117.3)	342 (222 to 502)	1 (0.6 to 1.5)	32731 (24624 to 41462)	93.2 (70.6 to 118.2)
Mozambique	16802 (12585 to 23670)	101.5 (82.5 to 128.8)	136 (87 to 196)	1 (0.6 to 1.3)	16938 (12676 to 23835)	102.5 (83.3 to 130)	21271 (17256 to 26825)	102.2 (82.7 to 121.8)	171 (112 to 238)	1 (0.6 to 1.3)	21442 (17397 to 27023)	103.2 (83.5 to 123.1)	33327 (25532 to 43226)	120.9 (91.6 to 147.3)	265 (167 to 383)	1.2 (0.7 to 1.6)	33593 (25698 to 43605)	122.1 (92.8 to 148.4)
Myanmar	59432 (25103 to 94405)	141 (63 to 221.6)	511 (196 to 901)	1.3 (0.6 to 2.3)	59942 (25315 to 95377)	142.3 (63.7 to 223.4)	65554 (33393 to 93961)	140.1 (72.7 to 198.4)	585 (270 to 947)	1.3 (0.6 to 2.1)	66139 (33670 to 94778)	141.5 (73.4 to 200.3)	62295 (41276 to 80275)	120.2 (79.8 to 154.9)	596 (343 to 854)	1.2 (0.7 to 1.7)	62890 (41639 to 81095)	121.4 (80.6 to 156.5)
Namibia	922 (680 to 1163)	66.6 (51.7 to 85.8)	8 (5 to 12)	0.7 (0.4 to 1)	930 (685 to 1174)	67.3 (52.2 to 86.7)	1081 (810 to 1319)	64.5 (50.7 to 78.8)	10 (6 to 13)	0.7 (0.4 to 0.9)	1091 (817 to 1331)	65.1 (51.2 to 79.4)	1232 (859 to 1571)	60 (44.5 to 74.6)	11 (7 to 16)	0.6 (0.4 to 0.9)	1243 (867 to 1583)	60.6 (44.9 to 75.4)
Nepal	14514 (10297 to 21492)	69.3 (52.8 to 103.8)	125 (78 to 201)	0.7 (0.4 to 1.1)	14639 (10394 to 21680)	70 (53.3 to 104.9)	15142 (10324 to 24243)	62.4 (42.8 to 101.5)	136 (79 to 237)	0.6 (0.4 to 1.1)	15277 (10418 to 24444)	63 (43.2 to 102.6)	18085 (11779 to 30304)	66 (43.3 to 109.3)	173 (97 to 305)	0.7 (0.4 to 1.2)	18258 (11887 to 30587)	66.7 (43.8 to 110.5)
Netherlands	23024 (19095 to 24227)	128.6 (106.6 to 135.7)	798 (528 to 1120)	4.5 (3 to 6.4)	23822 (19755 to 25095)	133.1 (109.9 to 140.9)	26130 (18868 to 28077)	128.5 (91.5 to 138.9)	1182 (735 to 1690)	6 (3.7 to 8.5)	27313 (19539 to 29529)	134.5 (95.1 to 146.2)	28001 (19231 to 31165)	122.9 (83.1 to 136.8)	1511 (916 to 2134)	6.9 (4.1 to 9.8)	29513 (20117 to 33009)	129.8 (87.3 to 145.2)
New Zealand	6542 (4324 to 7175)	165 (109.8 to 181.2)	114 (64 to 162)	3 (1.7 to 4.4)	6656 (4400 to 7308)	168.1 (111.6 to 184.8)	6921 (4701 to 7549)	145.9 (100.4 to 158.9)	130 (77 to 184)	3 (1.8 to 4.4)	7051 (4785 to 7694)	148.9 (102.4 to 162.3)	7587 (5171 to 8517)	137.8 (95.6 to 154.1)	155 (93 to 220)	3.2 (1.9 to 4.6)	7742 (5269 to 8692)	141 (97.7 to 157.7)
Nicaragua	2448 (1852 to 3356)	54.5 (43.5 to 70.8)	20 (13 to 29)	0.5 (0.4 to 0.7)	2469 (1869 to 3387)	55 (44 to 71.3)	3784 (2219 to 4895)	74.5 (44.3 to 95.1)	34 (18 to 53)	0.8 (0.4 to 1.2)	3819 (2243 to 4940)	75.2 (44.8 to 96)	3628 (2196 to 4887)	61.2 (37.5 to 81.3)	37 (21 to 58)	0.7 (0.4 to 1)	3665 (2219 to 4944)	61.8 (37.9 to 82.2)
Niger	4365 (2837 to 6882)	39.1 (30.2 to 57.7)	35 (20 to 60)	0.4 (0.2 to 0.6)	4400 (2859 to 6938)	39.5 (30.4 to 58.4)	5818 (3865 to 8279)	38 (26.4 to 54.3)	48 (27 to 75)	0.4 (0.2 to 0.6)	5866 (3900 to 8356)	38.4 (26.6 to 54.8)	8090 (5123 to 11317)	39.2 (24.7 to 53.9)	67 (39 to 105)	0.4 (0.2 to 0.6)	8157 (5166 to 11407)	39.6 (25 to 54.5)
Nigeria	53774 (34105 to 85100)	45.2 (30.5 to 68.6)	442 (234 to 742)	0.4 (0.2 to 0.7)	54216 (34422 to 85802)	45.6 (30.8 to 69.3)	85560 (52407 to 118985)	53.6 (35.1 to 73.5)	702 (382 to 1093)	0.5 (0.3 to 0.8)	86262 (52860 to 119902)	54.2 (35.4 to 74.2)	138049 (83408 to 189102)	64.3 (39.9 to 89.5)	1122 (617 to 1720)	0.6 (0.3 to 1)	139171 (83989 to 190892)	65 (40.4 to 90.4)
North Korea	26299 (17212 to 35026)	116.6 (76.9 to 154.2)	295 (167 to 444)	1.3 (0.8 to 2)	26594 (17433 to 35441)	117.9 (77.9 to 156.2)	30976 (19292 to 44189)	123.3 (76.8 to 176.7)	334 (185 to 520)	1.4 (0.8 to 2.1)	31310 (19499 to 44634)	124.7 (77.5 to 178.6)	33055 (20889 to 47335)	121.4 (77.9 to 172.6)	389 (216 to 619)	1.5 (0.8 to 2.4)	33444 (21153 to 47886)	122.8 (78.6 to 174.6)
Northern Mariana Islands	25 (20 to 33)	50.8 (41.6 to 68.3)	0 (0 to 1)	0.9 (0.6 to 1.4)	26 (21 to 34)	51.7 (42.4 to 69.3)	32 (26 to 38)	56 (45.5 to 66.7)	1 (0 to 1)	1.2 (0.8 to 1.9)	33 (26 to 39)	57.2 (46.3 to 68.3)	29 (23 to 35)	59.5 (44.9 to 70.9)	0 (0 to 1)	1.2 (0.7 to 1.7)	30 (23 to 35)	60.7 (45.7 to 72.5)
Norway	8346 (7996 to 9959)	167.2 (160.2 to 196.4)	400 (287 to 541)	7.9 (5.7 to 10.8)	8746 (8342 to 10428)	175.2 (167.2 to 206.8)	8819 (8102 to 10090)	155.5 (142.3 to 176.7)	527 (372 to 697)	9.1 (6.4 to 12.1)	9346 (8545 to 10741)	164.6 (150.3 to 188)	9520 (8383 to 11482)	140.9 (123.3 to 169.1)	540 (375 to 725)	8.1 (5.5 to 10.9)	10060 (8849 to 12124)	149 (130.2 to 179.4)
Oman	1317 (921 to 1643)	70.5 (49.7 to 86.2)	14 (8 to 22)	0.8 (0.5 to 1.2)	1331 (929 to 1661)	71.4 (50.3 to 87.3)	1313 (1022 to 1565)	65.8 (49 to 78.5)	19 (12 to 28)	1 (0.6 to 1.3)	1333 (1035 to 1586)	66.8 (49.8 to 79.5)	2505 (1914 to 3044)	67.7 (50.2 to 82.8)	55 (33 to 86)	1.4 (0.9 to 2.1)	2560 (1953 to 3113)	69.2 (51.3 to 84.6)
Pakistan	175517 (127219 to 217698)	126.6 (100.2 to 151.6)	1387 (881 to 1950)	1.1 (0.7 to 1.5)	176904 (128269 to 219688)	127.7 (101.4 to 153.2)	226720 (174984 to 296899)	131.2 (103.3 to 163.4)	1797 (1160 to 2555)	1.2 (0.8 to 1.6)	228516 (176420 to 299064)	132.4 (104.2 to 164.9)	301632 (213431 to 417005)	141 (102.5 to 187.7)	2437 (1558 to 3654)	1.3 (0.8 to 1.8)	304069 (215338 to 420131)	142.3 (103.6 to 189.4)
Palestine	4781 (3819 to 6379)	214.4 (178.7 to 271.7)	44 (29 to 63)	2.2 (1.5 to 3.1)	4825 (3858 to 6432)	216.7 (180.6 to 274.3)	6543 (5538 to 8603)	211.6 (183.6 to 260.3)	64 (42 to 94)	2.3 (1.6 to 3.2)	6607 (5587 to 8685)	213.9 (185.4 to 263.3)	7634 (6217 to 10810)	194.8 (164.9 to 256.8)	82 (53 to 123)	2.3 (1.5 to 3.2)	7716 (6280 to 10906)	197 (166.8 to 260.1)
Panama	2414 (1649 to 2778)	90.4 (63.7 to 102.6)	22 (14 to 31)	0.98381	2436 (1665 to 2803)	91.3 (64.3 to 103.7)	3925 (2170 to 4536)	122 (68 to 140.6)	39 (20 to 56)	1.3 (0.6 to 1.8)	3964 (2196 to 4587)	123.3 (68.6 to 142.2)	4150 (2712 to 4855)	106.3 (69.6 to 124.2)	50 (30 to 71)	1.3 (0.8 to 1.9)	4201 (2745 to 4905)	107.6 (70.6 to 125.7)
Papua New Guinea	3330 (1940 to 4858)	70.4 (44.8 to 100.5)	28 (15 to 46)	0.7 (0.4 to 1)	3358 (1954 to 4898)	71.1 (45.2 to 101.5)	5290 (2871 to 8049)	79.8 (46.9 to 118)	44 (22 to 75)	0.8 (0.4 to 1.2)	5334 (2898 to 8115)	80.6 (47.5 to 119.2)	6882 (4027 to 10451)	78 (48 to 114.5)	58 (30 to 97)	0.7 (0.4 to 1.2)	6940 (4059 to 10527)	78.7 (48.5 to 115.4)
Paraguay	2531 (1576 to 3155)	57.4 (35.6 to 71.5)	23 (13 to 34)	0.6 (0.3 to 0.9)	2554 (1590 to 3182)	57.9 (35.9 to 72.2)	3312 (2281 to 4033)	62.3 (42.9 to 75.1)	31 (18 to 46)	0.6 (0.4 to 0.9)	3343 (2304 to 4071)	62.9 (43.2 to 76)	3684 (2538 to 4757)	57.6 (39.6 to 74.1)	38 (22 to 55)	0.6 (0.4 to 0.9)	3722 (2565 to 4802)	58.2 (40 to 74.9)
Peru	14578 (12056 to 20122)	61.9 (52 to 83.5)	130 (86 to 191)	0.6 (0.4 to 0.9)	14708 (12172 to 20283)	62.5 (52.5 to 84.3)	25684 (12781 to 34122)	97.7 (48.5 to 130.1)	255 (108 to 414)	1 (0.4 to 1.7)	25940 (12891 to 34461)	98.7 (48.9 to 131.5)	30216 (13385 to 43738)	93 (41.1 to 134.7)	336 (124 to 572)	1 (0.4 to 1.8)	30551 (13518 to 44192)	94 (41.7 to 136.2)
Philippines	73939 (60219 to 81068)	106.8 (85.1 to 116.1)	643 (437 to 866)	1 (0.7 to 1.4)	74582 (60623 to 81781)	107.8 (86 to 117.3)	73867 (67141 to 93922)	87.2 (80 to 106.7)	662 (471 to 910)	0.9 (0.6 to 1.2)	74529 (67693 to 94748)	88.1 (80.9 to 107.6)	95167 (82403 to 121512)	97.5 (84.6 to 121.4)	911 (633 to 1250)	1 (0.7 to 1.4)	96079 (83055 to 122579)	98.5 (85.4 to 122.6)
Poland	81371 (67372 to 85481)	187.3 (156.6 to 196.7)	1118 (777 to 1506)	2.6 (1.8 to 3.6)	82488 (68264 to 86768)	189.9 (158.7 to 199.7)	83629 (72048 to 91578)	178.1 (157.7 to 198.5)	1316 (931 to 1747)	3 (2.2 to 4)	84945 (73290 to 92888)	181.1 (160.5 to 201.5)	84996 (69183 to 94444)	165.6 (141 to 186)	1514 (1058 to 2038)	3.5 (2.4 to 4.7)	86510 (70640 to 96022)	169 (143.9 to 190.7)
Portugal	18556 (17407 to 23194)	158.1 (147.3 to 195.9)	259 (182 to 351)	2.1 (1.5 to 2.8)	18815 (17635 to 23499)	160.1 (149.2 to 198.7)	21032 (18732 to 23951)	154.5 (141.1 to 177.6)	414 (285 to 572)	3 (2.1 to 4.3)	21445 (19120 to 24346)	157.5 (143.6 to 180.9)	21907 (17368 to 25424)	143.4 (116.1 to 173.9)	556 (361 to 777)	3.9 (2.5 to 5.6)	22463 (17742 to 26086)	147.3 (119.6 to 179.1)
Puerto Rico	2395 (1602 to 2670)	60.7 (41 to 67.7)	34 (20 to 48)	0.9 (0.5 to 1.2)	2429 (1623 to 2712)	61.5 (41.5 to 68.7)	2499 (1651 to 2781)	57.7 (39.2 to 64.3)	47 (28 to 66)	1.2 (0.7 to 1.6)	2546 (1677 to 2838)	58.9 (40 to 65.7)	2949 (1694 to 3476)	65.6 (39.9 to 76.7)	65 (35 to 93)	1.6 (0.9 to 2.4)	3014 (1725 to 3544)	67.3 (41 to 78.6)
Qatar	411 (333 to 520)	107.2 (85 to 130)	5 (3 to 7)	1.4 (0.9 to 1.9)	415 (337 to 527)	108.6 (85.8 to 131.6)	635 (503 to 862)	79.9 (66.2 to 103.7)	11 (7 to 17)	1.5 (1 to 2.2)	646 (512 to 880)	81.4 (67.2 to 105.7)	1674 (1146 to 2861)	82.4 (61.4 to 122.7)	49 (24 to 105)	2.2 (1.3 to 4.1)	1722 (1172 to 2952)	84.6 (63 to 126.3)
Romania	41173 (34308 to 43980)	168.1 (133.8 to 180.9)	461 (326 to 616)	1.9 (1.3 to 2.5)	41634 (34688 to 44513)	170 (135.4 to 183)	44199 (31610 to 47653)	177.3 (128.4 to 191.4)	615 (396 to 852)	2.6 (1.7 to 3.7)	44814 (32009 to 48285)	179.9 (130.4 to 194.3)	44703 (30522 to 49767)	175 (122.2 to 195)	722 (451 to 997)	3.4 (2.1 to 4.7)	45426 (30906 to 50636)	178.3 (124.4 to 199)
Russian Federation	219302 (190389 to 231943)	138.1 (118.9 to 144.8)	2678 (1869 to 3561)	1.7 (1.2 to 2.3)	221979 (192818 to 234443)	139.9 (120.3 to 146.5)	224489 (204301 to 250601)	137.2 (127.1 to 155)	3635 (2632 to 4838)	2.4 (1.8 to 3.2)	228124 (207633 to 254751)	139.6 (129.3 to 157.4)	208147 (179060 to 223794)	117.8 (104.4 to 130.3)	4120 (2934 to 5507)	2.5 (1.8 to 3.4)	212267 (181886 to 228392)	120.3 (106.6 to 133.4)
Rwanda	8266 (4732 to 13384)	100.5 (61.5 to 159.6)	64 (31 to 110)	0.9 (0.5 to 1.5)	8330 (4767 to 13491)	101.4 (62.1 to 161.4)	7711 (6289 to 9797)	79.1 (66.7 to 97.4)	61 (40 to 88)	0.7 (0.5 to 1)	7772 (6343 to 9883)	79.9 (67.1 to 98.1)	8728 (6353 to 12571)	72.2 (54.2 to 99.3)	73 (45 to 113)	0.7 (0.4 to 1)	8801 (6413 to 12659)	72.9 (54.7 to 100.3)
Saint Lucia	58 (49 to 65)	42.7 (35.9 to 46.7)	1 (0 to 1)	0.4 (0.3 to 0.6)	59 (49 to 65)	43.2 (36.3 to 47.3)	106 (56 to 125)	66.2 (34.9 to 78)	1 (1 to 2)	0.7 (0.3 to 1)	107 (56 to 126)	66.9 (35.2 to 78.8)	136 (66 to 166)	71.9 (35.3 to 87.4)	2 (1 to 2)	0.8 (0.4 to 1.1)	137 (66 to 167)	72.7 (35.7 to 88.5)
Saint Vincent and the Grenadines	49 (42 to 55)	47.3 (40.5 to 52.5)	0 (0 to 1)	0.5 (0.3 to 0.6)	49 (42 to 55)	47.7 (40.9 to 53.1)	75 (46 to 87)	69.4 (43.1 to 80.1)	1 (0 to 1)	0.7 (0.4 to 1)	76 (47 to 88)	70.1 (43.5 to 80.9)	98 (55 to 117)	82.3 (46.3 to 97.7)	1 (1 to 1)	0.8 (0.4 to 1.2)	99 (56 to 118)	83.1 (46.8 to 98.7)
Samoa	93 (60 to 125)	59.4 (38 to 76.7)	1 (0 to 1)	0.6 (0.4 to 0.9)	94 (60 to 126)	60 (38.4 to 77.5)	94 (59 to 131)	54.2 (34.3 to 72.6)	1 (1 to 1)	0.6 (0.3 to 0.8)	95 (60 to 132)	54.7 (34.6 to 73.4)	99 (61 to 145)	53.5 (33.2 to 76)	1 (1 to 1)	0.6 (0.3 to 0.8)	100 (62 to 147)	54 (33.6 to 76.8)
Sao Tome and Principe	38 (30 to 47)	26.8 (21.6 to 32.3)	0 (0 to 0)	0.3 (0.2 to 0.4)	38 (30 to 47)	27 (21.8 to 32.6)	42 (32 to 55)	27.4 (21.4 to 33.9)	0 (0 to 1)	0.3 (0.2 to 0.4)	42 (32 to 55)	27.6 (21.6 to 34.3)	60 (44 to 77)	32.8 (24.1 to 39.7)	1 (0 to 1)	0.3 (0.2 to 0.5)	60 (45 to 78)	33.1 (24.3 to 40.1)
Saudi Arabia	14849 (9116 to 19146)	79.5 (54.2 to 97.6)	144 (77 to 232)	0.9 (0.5 to 1.3)	14993 (9210 to 19326)	80.3 (54.8 to 98.5)	15602 (13054 to 20628)	76.4 (64 to 101.2)	207 (130 to 305)	1.1 (0.7 to 1.5)	15809 (13207 to 20927)	77.5 (64.8 to 102.6)	24099 (17675 to 36377)	79.2 (59.7 to 117.5)	611 (349 to 1012)	1.9 (1.1 to 3)	24710 (18117 to 37136)	81 (61.1 to 120.2)
Senegal	3653 (2951 to 4898)	41.1 (33.8 to 52.8)	31 (20 to 44)	0.4 (0.3 to 0.6)	3684 (2974 to 4931)	41.5 (34.2 to 53.3)	5586 (4059 to 7366)	50 (37 to 64.3)	48 (30 to 73)	0.5 (0.3 to 0.7)	5634 (4092 to 7430)	50.5 (37.3 to 65)	6944 (4487 to 9982)	52.9 (35.6 to 72.4)	61 (36 to 96)	0.5 (0.3 to 0.8)	7004 (4527 to 10061)	53.4 (35.9 to 73)
Serbia	26232 (22265 to 33848)	238.8 (199.8 to 304.6)	335 (222 to 474)	3.1 (2 to 4.4)	26567 (22517 to 34347)	241.8 (202.1 to 309.8)	25180 (20669 to 28349)	219.1 (183.1 to 248.4)	420 (283 to 568)	3.8 (2.6 to 5.2)	25601 (21022 to 28820)	222.8 (185.8 to 252.3)	23806 (19688 to 27703)	196.1 (162 to 242.9)	436 (283 to 613)	4 (2.6 to 5.8)	24242 (20033 to 28154)	200.1 (165 to 248)
Seychelles	109 (94 to 133)	149.3 (128.3 to 180)	1 (1 to 2)	1.7 (1.1 to 2.2)	110 (95 to 134)	151 (129.9 to 181.6)	122 (107 to 153)	136.3 (119.9 to 170.8)	1 (1 to 2)	1.6 (1.1 to 2.2)	123 (108 to 155)	138 (121.5 to 172.8)	156 (136 to 196)	143.1 (124.3 to 180.3)	2 (1 to 3)	1.9 (1.3 to 2.7)	158 (137 to 198)	145 (125.6 to 182.9)
Sierra Leone	1718 (1130 to 2632)	41.3 (30.6 to 60.2)	14 (8 to 23)	0.4 (0.2 to 0.6)	1733 (1140 to 2649)	41.7 (30.9 to 60.8)	2687 (1586 to 3767)	48.1 (31.3 to 63.3)	23 (12 to 35)	0.5 (0.3 to 0.7)	2710 (1602 to 3801)	48.6 (31.7 to 63.9)	3960 (2503 to 5368)	54.4 (36.5 to 70.7)	33 (19 to 51)	0.5 (0.3 to 0.8)	3993 (2523 to 5420)	54.9 (36.9 to 71.2)
Singapore	1531 (1395 to 1979)	43.1 (39.5 to 54.7)	34 (23 to 51)	1 (0.7 to 1.5)	1566 (1424 to 2036)	44.1 (40.4 to 56)	2250 (1919 to 2409)	47.9 (40.5 to 51.4)	96 (63 to 134)	2.1 (1.4 to 2.9)	2346 (1992 to 2514)	49.9 (42 to 53.7)	3074 (2046 to 3546)	51.3 (34.2 to 59)	184 (108 to 269)	3 (1.7 to 4.3)	3259 (2159 to 3767)	54.3 (36.4 to 62.6)
Slovakia	9437 (7920 to 10764)	162.1 (136.3 to 184.7)	140 (93 to 191)	2.5 (1.7 to 3.5)	9577 (8033 to 10923)	164.6 (138.3 to 187.6)	10813 (8924 to 12323)	171.4 (142.3 to 195.6)	182 (124 to 252)	3.2 (2.2 to 4.5)	10995 (9069 to 12524)	174.7 (145.6 to 199.4)	10436 (8714 to 12005)	148.2 (122.7 to 173.4)	211 (139 to 295)	3.7 (2.4 to 5.3)	10647 (8856 to 12255)	151.9 (125.6 to 177.1)
Slovenia	3248 (2710 to 3464)	139.6 (117.4 to 150)	56 (39 to 77)	2.7 (1.8 to 3.8)	3304 (2756 to 3529)	142.3 (119.8 to 153.1)	3432 (2720 to 3678)	132.3 (107.8 to 141.2)	69 (48 to 94)	3.3 (2.3 to 4.5)	3501 (2782 to 3754)	135.6 (110.6 to 144.7)	3323 (2370 to 3736)	114.4 (85.3 to 128.6)	75 (49 to 104)	3.3 (2.2 to 4.7)	3398 (2434 to 3814)	117.8 (87.7 to 132.4)
Solomon Islands	195 (135 to 274)	54.5 (39.2 to 75)	2 (1 to 3)	0.5 (0.3 to 0.8)	197 (136 to 277)	55.1 (39.6 to 75.7)	263 (169 to 382)	57.1 (37.6 to 80.8)	2 (1 to 4)	0.6 (0.3 to 0.9)	265 (171 to 386)	57.6 (37.8 to 81.7)	332 (219 to 468)	57.6 (37.8 to 80.4)	3 (2 to 4)	0.6 (0.3 to 0.9)	335 (221 to 472)	58.2 (38.2 to 81.4)
Somalia	7740 (4895 to 12326)	82.3 (56.8 to 126.2)	61 (35 to 103)	0.8 (0.5 to 1.2)	7801 (4936 to 12422)	83 (57.2 to 127.4)	9615 (6838 to 13396)	74.3 (54 to 104.3)	77 (45 to 120)	0.7 (0.4 to 1.1)	9692 (6903 to 13529)	75 (54.5 to 105.3)	12402 (7568 to 19917)	75.6 (48.3 to 114.3)	99 (53 to 174)	0.7 (0.4 to 1.2)	12501 (7633 to 20022)	76.3 (48.8 to 115)
South Africa	21994 (19430 to 28303)	59.4 (51.7 to 74.6)	208 (143 to 283)	0.6 (0.4 to 0.8)	22202 (19628 to 28525)	60 (52.2 to 75.3)	29119 (24841 to 35862)	65.4 (55.3 to 78.9)	279 (190 to 371)	0.7 (0.5 to 0.9)	29397 (25075 to 36251)	66.1 (55.9 to 79.8)	29046 (19164 to 35769)	55.6 (37.1 to 68.5)	302 (180 to 436)	0.6 (0.4 to 0.9)	29348 (19367 to 36158)	56.2 (37.5 to 69.4)
South Korea	39026 (33326 to 44379)	89.2 (74.8 to 99.6)	635 (432 to 871)	1.5 (1 to 2.1)	39662 (33756 to 45058)	90.7 (76 to 101.4)	33187 (31373 to 40427)	65.4 (61.3 to 80.6)	1342 (909 to 1849)	2.7 (1.8 to 3.7)	34529 (32602 to 41835)	68.1 (63.9 to 83.8)	38292 (31724 to 48295)	61.7 (51.7 to 83)	2362 (1575 to 3296)	3.6 (2.4 to 5.2)	40654 (33334 to 51232)	65.4 (54.7 to 87.7)
South Sudan	4179 (2525 to 6580)	61.2 (41.4 to 90.5)	34 (19 to 55)	0.6 (0.3 to 0.9)	4213 (2546 to 6626)	61.8 (41.9 to 91.4)	5841 (4122 to 8350)	65.8 (49 to 91.3)	47 (29 to 74)	0.6 (0.4 to 1)	5888 (4162 to 8424)	66.4 (49.5 to 92.1)	7436 (5449 to 10229)	72.6 (54.2 to 98.5)	59 (37 to 89)	0.7 (0.4 to 1)	7495 (5498 to 10306)	73.3 (54.9 to 99.5)
Spain	62024 (57651 to 69811)	132.1 (124.6 to 151.9)	1325 (932 to 1822)	2.8 (2 to 3.9)	63349 (58963 to 71537)	135 (126.7 to 155.2)	69916 (62280 to 77905)	123.2 (114.1 to 141.6)	2033 (1396 to 2777)	3.6 (2.5 to 5.2)	71949 (64275 to 80133)	126.9 (117.3 to 145.8)	74638 (57441 to 83635)	116.4 (92.8 to 136)	2932 (1937 to 4155)	4.7 (3.1 to 6.6)	77570 (59536 to 86697)	121 (96.7 to 141.1)
Sri Lanka	8441 (6288 to 13076)	49.4 (37.6 to 75.6)	87 (52 to 142)	0.6 (0.3 to 0.9)	8528 (6350 to 13217)	50 (38 to 76.5)	12530 (9471 to 14195)	62.9 (46.9 to 71.3)	147 (91 to 207)	0.8 (0.5 to 1.1)	12676 (9562 to 14347)	63.7 (47.3 to 72.2)	14802 (10285 to 18705)	62.9 (43.5 to 79)	237 (142 to 357)	1.1 (0.6 to 1.6)	15039 (10433 to 18986)	64 (44.2 to 80.4)
Sudan	30247 (11703 to 54836)	119.2 (58.3 to 199.4)	251 (95 to 468)	1.1 (0.5 to 2)	30498 (11844 to 55292)	120.3 (58.9 to 201)	36433 (18685 to 58412)	117.2 (69.2 to 181.9)	306 (147 to 533)	1.1 (0.6 to 1.8)	36739 (18874 to 58875)	118.3 (70 to 184)	41183 (27109 to 58523)	112 (78.2 to 156.6)	362 (209 to 559)	1.1 (0.7 to 1.7)	41545 (27467 to 59071)	113.2 (79.2 to 158)
Suriname	323 (229 to 367)	81.2 (57.7 to 92.1)	3 (2 to 4)	0.8 (0.5 to 1.1)	326 (231 to 371)	82 (58.2 to 93)	710 (325 to 854)	141.8 (64.6 to 170.6)	7 (3 to 10)	1.4 (0.6 to 2)	717 (328 to 861)	143.2 (65.3 to 172.3)	846 (369 to 1040)	145.4 (63.1 to 178.7)	8 (3 to 12)	1.5 (0.6 to 2.1)	855 (373 to 1051)	146.9 (63.7 to 180.4)
Swaziland	430 (312 to 576)	60 (43.3 to 80.3)	4 (2 to 5)	0.6 (0.4 to 0.9)	434 (316 to 581)	60.6 (43.8 to 81.2)	677 (508 to 897)	81.9 (61.6 to 109.5)	6 (4 to 8)	0.8 (0.5 to 1.2)	683 (512 to 906)	82.8 (62.2 to 110.7)	657 (492 to 830)	71.8 (53.3 to 90.2)	6 (4 to 8)	0.7 (0.5 to 1)	663 (498 to 836)	72.5 (54 to 91.1)
Sweden	15885 (14529 to 17759)	147.1 (134.2 to 163.5)	682 (482 to 925)	6.5 (4.5 to 8.9)	16567 (15161 to 18608)	153.5 (140.1 to 171.1)	16834 (14970 to 18360)	141.8 (126.7 to 155.5)	719 (511 to 962)	6.4 (4.5 to 8.7)	17553 (15575 to 19118)	148.2 (132.6 to 162.2)	16012 (14464 to 19166)	122.8 (111.1 to 148.5)	818 (568 to 1120)	6.6 (4.5 to 9.1)	16830 (15223 to 20258)	129.4 (115.8 to 157.5)
Switzerland	10112 (9365 to 11647)	115.6 (108.4 to 135.6)	425 (298 to 588)	4.9 (3.4 to 6.8)	10537 (9777 to 12138)	120.5 (112.5 to 141.5)	10606 (9359 to 11953)	107.3 (97.2 to 122.2)	500 (330 to 704)	5.1 (3.5 to 7.4)	11106 (9800 to 12489)	112.4 (101.6 to 127.3)	11490 (9024 to 13399)	98.8 (80.5 to 120.3)	603 (393 to 860)	5.3 (3.5 to 7.6)	12093 (9532 to 14138)	104.1 (84.9 to 125.9)
Syria	16092 (12259 to 21634)	135.6 (96.6 to 164.9)	152 (95 to 215)	1.5 (0.9 to 2.1)	16244 (12373 to 21829)	137.1 (97.9 to 166.6)	18451 (15905 to 22995)	115.3 (95.6 to 132.8)	213 (142 to 323)	1.4 (0.9 to 1.9)	18664 (16101 to 23299)	116.7 (96.8 to 134.3)	21775 (17474 to 26890)	132 (104.6 to 160.3)	306 (197 to 449)	1.9 (1.3 to 2.7)	22082 (17680 to 27223)	133.9 (105.9 to 162.8)
Taiwan	16379 (13464 to 17430)	78 (63.6 to 83.4)	476 (315 to 661)	2.4 (1.5 to 3.3)	16855 (13799 to 17956)	80.3 (65.2 to 86.1)	16256 (14427 to 18424)	69 (61 to 76.9)	610 (425 to 830)	2.8 (2 to 3.9)	16866 (14968 to 19133)	71.8 (63.3 to 80)	19421 (15648 to 21398)	72 (56.7 to 79.7)	921 (606 to 1311)	3.7 (2.4 to 5.2)	20342 (16281 to 22486)	75.6 (59.4 to 84)
Tajikistan	11709 (8124 to 17835)	216.8 (161.3 to 290.5)	99 (59 to 153)	2 (1.3 to 2.9)	11808 (8197 to 18009)	218.8 (162.9 to 293.1)	13561 (10757 to 16440)	207.7 (166.9 to 242.9)	117 (77 to 161)	2 (1.3 to 2.7)	13677 (10834 to 16580)	209.6 (168.4 to 245.1)	19781 (15607 to 23048)	226.7 (180.1 to 262.2)	177 (120 to 243)	2.2 (1.5 to 3)	19959 (15745 to 23259)	228.9 (181.7 to 265.4)
Tanzania	29384 (21892 to 40761)	89.7 (71.9 to 115.9)	241 (149 to 360)	0.9 (0.6 to 1.2)	29625 (22107 to 41123)	90.5 (72.7 to 117.1)	38907 (30315 to 50164)	87.5 (70.6 to 109.2)	320 (203 to 465)	0.8 (0.5 to 1.2)	39227 (30587 to 50628)	88.4 (71.2 to 110.3)	54805 (38891 to 76149)	96.3 (71.7 to 127.3)	454 (272 to 723)	0.9 (0.6 to 1.3)	55258 (39156 to 76698)	97.2 (72.5 to 128.5)
Thailand	64144 (48218 to 82942)	103.4 (80.7 to 132.7)	611 (397 to 855)	1 (0.7 to 1.4)	64756 (48714 to 83806)	104.4 (81.6 to 134)	74762 (54420 to 87764)	109.6 (78.2 to 129.9)	856 (515 to 1253)	1.3 (0.8 to 1.9)	75618 (54932 to 88940)	110.9 (79.2 to 131.4)	80405 (59388 to 94045)	101.9 (76.4 to 119.2)	1208 (758 to 1741)	1.7 (1 to 2.4)	81613 (60210 to 95483)	103.6 (77.8 to 121.1)
The Bahamas	139 (120 to 155)	50.3 (43.4 to 55.3)	1 (1 to 2)	0.5 (0.4 to 0.7)	141 (122 to 156)	50.8 (43.9 to 55.9)	263 (146 to 307)	78 (43.3 to 90.9)	3 (1 to 4)	0.9 (0.4 to 1.2)	266 (147 to 310)	78.8 (43.9 to 92)	318 (169 to 381)	81.7 (43.6 to 97.9)	4 (2 to 5)	0.9 (0.4 to 1.3)	322 (171 to 385)	82.6 (44 to 99)
The Gambia	249 (196 to 315)	23.9 (18.5 to 29.7)	2 (1 to 3)	0.2 (0.2 to 0.3)	251 (198 to 318)	24.2 (18.6 to 30.1)	375 (270 to 493)	28 (20.5 to 35.5)	3 (2 to 5)	0.3 (0.2 to 0.4)	378 (272 to 497)	28.3 (20.7 to 36)	527 (349 to 718)	30.5 (20.6 to 39.5)	5 (3 to 7)	0.3 (0.2 to 0.5)	532 (353 to 722)	30.8 (20.8 to 39.9)
Timor-Leste	788 (383 to 1250)	88.4 (49.6 to 136.9)	6 (3 to 11)	0.8 (0.4 to 1.3)	794 (386 to 1263)	89.2 (50 to 138.2)	854 (443 to 1205)	86.1 (45.7 to 119.1)	7 (4 to 11)	0.8 (0.5 to 1.2)	862 (446 to 1216)	87 (46.2 to 120.4)	1096 (609 to 1448)	92.5 (52.4 to 124.3)	10 (5 to 15)	0.9 (0.5 to 1.4)	1106 (617 to 1463)	93.4 (53 to 125.8)
Togo	1746 (1367 to 2472)	42.9 (34.9 to 58.1)	14 (10 to 21)	0.4 (0.3 to 0.6)	1761 (1379 to 2496)	43.3 (35.2 to 58.5)	2456 (1839 to 3054)	47 (35.7 to 57)	21 (13 to 30)	0.5 (0.3 to 0.7)	2477 (1856 to 3084)	47.5 (36 to 57.4)	3327 (2360 to 4322)	50.8 (36.2 to 64.7)	29 (17 to 43)	0.5 (0.3 to 0.7)	3356 (2386 to 4358)	51.3 (36.4 to 65.3)
Tonga	52 (41 to 64)	56.6 (44.9 to 68.7)	0 (0 to 1)	0.6 (0.4 to 0.8)	52 (41 to 65)	57.2 (45.3 to 69.4)	63 (49 to 76)	63.9 (50.8 to 75)	1 (0 to 1)	0.6 (0.4 to 0.9)	64 (49 to 76)	64.5 (51.4 to 75.7)	66 (50 to 81)	67.7 (51.9 to 82)	1 (0 to 1)	0.7 (0.5 to 1)	67 (50 to 82)	68.4 (52.4 to 82.8)
Trinidad and Tobago	382 (347 to 431)	31.8 (28.8 to 36)	4 (2 to 5)	0.3 (0.2 to 0.4)	386 (350 to 436)	32.1 (29.1 to 36.4)	823 (402 to 988)	64.5 (30.3 to 78.7)	8 (4 to 12)	0.6 (0.3 to 0.9)	831 (406 to 997)	65.1 (30.6 to 79.5)	877 (412 to 1135)	62.2 (27.8 to 81.2)	9 (4 to 14)	0.6 (0.3 to 1)	886 (418 to 1147)	62.9 (28.1 to 82)
Tunisia	6949 (5475 to 8119)	78.2 (63.5 to 90.5)	80 (53 to 111)	0.9 (0.6 to 1.3)	7028 (5537 to 8213)	79.1 (64.2 to 91.7)	7613 (5988 to 9210)	77.1 (60.6 to 93)	109 (69 to 161)	1.1 (0.7 to 1.7)	7721 (6060 to 9348)	78.2 (61.5 to 94.4)	8517 (6406 to 10746)	71.9 (53.8 to 90.8)	149 (90 to 225)	1.3 (0.8 to 2.1)	8666 (6531 to 10916)	73.3 (54.8 to 92.5)
Turkey	182704 (90682 to 249483)	311.3 (152 to 426.4)	1755 (777 to 2713)	3.1 (1.4 to 4.8)	184459 (91625 to 251798)	314.4 (153.9 to 430.5)	123578 (104063 to 145381)	181.2 (151.9 to 214.5)	1780 (1152 to 2597)	2.7 (1.7 to 3.9)	125359 (105496 to 147231)	183.9 (153.9 to 217.2)	144261 (121832 to 175796)	173.1 (146.8 to 212.2)	2634 (1719 to 3815)	3.4 (2.2 to 5.1)	146895 (123908 to 179035)	176.5 (149.5 to 217.2)
Turkmenistan	2744 (2178 to 4979)	73.6 (59.2 to 129.9)	24 (15 to 45)	0.7 (0.5 to 1.3)	2768 (2200 to 5029)	74.3 (59.8 to 131.3)	6619 (4493 to 7425)	160.6 (110.8 to 179.9)	62 (38 to 85)	1.6 (1 to 2.2)	6681 (4538 to 7493)	162.2 (111.9 to 181.6)	7297 (5181 to 8484)	147.9 (105.5 to 171.4)	77 (48 to 107)	1.6 (1 to 2.2)	7374 (5244 to 8555)	149.5 (106.9 to 173.1)
Uganda	11477 (7113 to 15102)	46.6 (35.9 to 57.4)	91 (51 to 142)	0.4 (0.3 to 0.6)	11568 (7183 to 15220)	47.1 (36.2 to 58)	15826 (11413 to 20122)	50.7 (39.9 to 60.5)	127 (80 to 186)	0.5 (0.3 to 0.7)	15953 (11490 to 20274)	51.2 (40.3 to 61.2)	21550 (15976 to 28691)	56.7 (43 to 71.4)	175 (107 to 266)	0.6 (0.4 to 0.8)	21724 (16128 to 28933)	57.3 (43.4 to 72)
Ukraine	91076 (75286 to 101220)	162.3 (132.9 to 180.8)	1083 (755 to 1447)	1.9 (1.3 to 2.6)	92159 (76154 to 102404)	164.2 (134.6 to 183)	96330 (82150 to 102357)	183.8 (156.7 to 195.4)	1390 (979 to 1856)	2.8 (1.9 to 3.7)	97720 (83147 to 103858)	186.5 (159.1 to 198.6)	102180 (87485 to 156574)	206.5 (174.6 to 328.5)	2128 (1384 to 3465)	4.7 (3 to 8)	104308 (89082 to 159505)	211.2 (178.3 to 335.6)
United Arab Emirates	3237 (2398 to 4157)	152.1 (101.2 to 214.6)	30 (19 to 44)	1.7 (0.9 to 2.6)	3267 (2424 to 4204)	153.8 (102.2 to 216.7)	7690 (4959 to 10664)	195.6 (114.3 to 286)	92 (49 to 146)	2.6 (1.2 to 4.3)	7782 (5022 to 10788)	198.2 (115.6 to 289.8)	17558 (9214 to 27571)	207.6 (111.3 to 320.4)	223 (106 to 378)	3.2 (1.6 to 5.3)	17781 (9339 to 27924)	210.7 (113.1 to 324.5)
United Kingdom	96734 (85347 to 103969)	138.6 (122.7 to 149.4)	2482 (1763 to 3318)	3.5 (2.5 to 4.7)	99216 (87154 to 106870)	142.1 (125.5 to 153.6)	104652 (90023 to 110027)	137.4 (119.2 to 145.7)	3310 (2345 to 4411)	4.4 (3.1 to 5.9)	107962 (92840 to 113587)	141.8 (123.9 to 150.7)	115979 (94691 to 122149)	134.9 (113.1 to 142.2)	4409 (3042 to 5883)	5.3 (3.7 to 7.1)	120388 (98268 to 127309)	140.2 (117.6 to 148)
United States	377634 (332700 to 403395)	125.3 (111.2 to 134.7)	8537 (6123 to 11230)	2.9 (2.1 to 3.9)	386171 (340335 to 413056)	128.2 (114 to 137.7)	406952 (379188 to 457480)	116.3 (109.2 to 131.1)	9578 (6930 to 12673)	2.9 (2.1 to 3.9)	416530 (387667 to 468344)	119.2 (111.2 to 134.7)	478868 (437930 to 546500)	116.8 (108.2 to 134.2)	11370 (8227 to 15085)	3.1 (2.2 to 4.2)	490238 (448556 to 558493)	119.9 (111.2 to 138)
Uruguay	3973 (3634 to 4639)	113.1 (103.3 to 133.9)	46 (32 to 62)	1.2 (0.9 to 1.6)	4019 (3675 to 4692)	114.3 (104.3 to 135.3)	4305 (3670 to 4591)	117.9 (100.9 to 125.8)	52 (37 to 69)	1.3 (0.9 to 1.8)	4357 (3703 to 4643)	119.2 (102 to 127.3)	4619 (3771 to 5269)	118.1 (97.7 to 134.2)	61 (42 to 82)	1.4 (1 to 2)	4680 (3821 to 5333)	119.6 (99.3 to 136.1)
Uzbekistan	25924 (21752 to 30016)	116.7 (100.3 to 134.9)	228 (156 to 307)	1.1 (0.8 to 1.5)	26151 (21942 to 30302)	117.8 (101.2 to 136.1)	36454 (29343 to 39886)	141.2 (117.4 to 153.3)	340 (234 to 454)	1.4 (1 to 1.9)	36794 (29682 to 40279)	142.6 (118.7 to 154.7)	49751 (37361 to 58264)	157.4 (121.5 to 183.2)	536 (356 to 748)	1.7 (1.2 to 2.4)	50286 (37790 to 58885)	159.2 (122.9 to 185.1)
Vanuatu	111 (65 to 172)	73.5 (41.6 to 117.2)	1 (0 to 2)	0.7 (0.4 to 1.3)	111 (66 to 174)	74.2 (42 to 118.4)	168 (93 to 264)	83.1 (43.8 to 133.2)	1 (1 to 2)	0.8 (0.4 to 1.4)	169 (93 to 267)	83.9 (44.2 to 134.2)	221 (118 to 350)	85.8 (44.6 to 139.5)	2 (1 to 3)	0.8 (0.4 to 1.5)	223 (119 to 353)	86.7 (45 to 140.6)
Venezuela	10548 (6884 to 11805)	53.5 (34.1 to 59.8)	100 (58 to 141)	0.6 (0.3 to 0.8)	10648 (6955 to 11925)	54.1 (34.5 to 60.5)	17209 (8568 to 19721)	70.4 (34.4 to 80.8)	179 (81 to 257)	0.8 (0.3 to 1.1)	17388 (8663 to 19936)	71.2 (34.8 to 81.7)	22104 (10983 to 28110)	72.7 (36.3 to 92.2)	260 (121 to 382)	0.9 (0.4 to 1.3)	22363 (11135 to 28415)	73.6 (36.7 to 93.3)
Vietnam	66758 (37804 to 92745)	98.2 (55.6 to 134.6)	629 (309 to 998)	1 (0.5 to 1.6)	67387 (38172 to 93622)	99.2 (56.1 to 136)	82514 (45326 to 112868)	100.9 (55.7 to 136.9)	825 (388 to 1326)	1.1 (0.5 to 1.7)	83339 (45831 to 113779)	102 (56.4 to 138.4)	107446 (56166 to 151170)	108 (57.2 to 150.9)	1205 (550 to 1984)	1.2 (0.6 to 2)	108651 (56859 to 152846)	109.3 (57.7 to 152.1)
Virgin Islands, U.S.	73 (63 to 101)	61.8 (54.3 to 85.6)	1 (1 to 1)	0.7 (0.5 to 1)	73 (64 to 102)	62.5 (54.9 to 86.7)	127 (94 to 143)	95.8 (71.6 to 108.1)	2 (1 to 2)	1.4 (0.9 to 2)	129 (95 to 145)	97.2 (72.8 to 109.8)	142 (102 to 169)	106.7 (76 to 126.1)	2 (1 to 3)	1.6 (1 to 2.4)	145 (104 to 172)	108.3 (77.2 to 127.9)
Yemen	17930 (7448 to 30542)	111.2 (55.1 to 183.6)	146 (57 to 271)	1.1 (0.5 to 1.9)	18075 (7510 to 30794)	112.3 (55.8 to 185.1)	22908 (12682 to 35441)	113.6 (68.8 to 171.4)	194 (100 to 330)	1.1 (0.6 to 1.8)	23103 (12828 to 35747)	114.8 (69.7 to 173.1)	28267 (18074 to 41781)	110 (72.1 to 160.5)	250 (144 to 397)	1.1 (0.7 to 1.8)	28517 (18273 to 42303)	111.2 (72.9 to 162.1)
Zambia	11460 (7347 to 17350)	128.3 (91.9 to 176.9)	92 (51 to 150)	1.2 (0.7 to 1.8)	11552 (7412 to 17480)	129.5 (92.7 to 178.8)	12453 (9746 to 17058)	102.6 (85.2 to 128.6)	100 (65 to 146)	1 (0.7 to 1.3)	12553 (9837 to 17201)	103.6 (86 to 130)	16632 (12963 to 21520)	104.1 (84.7 to 128.2)	137 (90 to 203)	1 (0.7 to 1.4)	16768 (13056 to 21695)	105.1 (85.8 to 129.4)
Zimbabwe	6036 (4278 to 7510)	63.9 (48.7 to 77.9)	52 (33 to 74)	0.6 (0.4 to 0.9)	6088 (4310 to 7570)	64.6 (49.2 to 78.7)	10358 (5186 to 14180)	96.8 (53.7 to 126.3)	86 (43 to 132)	0.9 (0.5 to 1.4)	10443 (5235 to 14302)	97.7 (54.3 to 127.5)	10894 (6448 to 14631)	82.8 (53.6 to 105.6)	91 (49 to 140)	0.8 (0.5 to 1.2)	10986 (6511 to 14742)	83.6 (54.2 to 106.8)

## Sheet: Appendix Table 3
Appendix Table 3	Quality of Care Index (QCI) for females, males, and both sexes and gender disparity ratio (GDR) of global , WHO regions, sociodemographic inde quintiles regions, and 195 countries in 1997, 2007, and 2017
	1997				2007				2017
	QCI	Female's QCI	Male's QCI	GDR	QCI	Female's QCI	Male's QCI	GDR	QCI	Female's QCI	Male's QCI	GDR
Global
Global	30.2266	30.6418	30.1216	1.01727	42.4365	44.6434	40.5445	1.1011	55.0497	58.2751	52.1065	1.11838
WHO Regions
African Region	8.76883	7.61502	10.6053	0.71804	8.86328	7.58478	10.8686	0.697862	9.95066	8.2535	12.2496	0.673776
Eastern Mediterranean Region	10.9931	6.91908	15.6068	0.443338	17.4001	9.86562	24.0738	0.409807	25.6948	17.3479	32.1654	0.539334
European Region	47.9135	48.9772	46.4917	1.05346	62.3347	63.2376	60.9178	1.03808	72.5166	74.7333	69.8782	1.06948
Region of the Americas	42.6701	42.6231	42.8356	0.995039	44.0894	44.2394	44.0996	1.00317	47.4253	47.5519	47.4455	1.00224
South-East Asia Region	7.40598	5.7858	9.69846	0.596569	7.95527	5.93354	10.589	0.560347	10.3557	7.96057	13.1488	0.605423
Western Pacific Region	27.2474	30.9789	24.4461	1.26723	55.8103	64.5529	47.0047	1.37333	76.9591	82.9527	70.6272	1.17451
SDI Regions
High SDI	65.5661	67.9016	63.0052	1.07772	75.5607	77.682	72.9967	1.06419	82.4865	84.5425	79.9146	1.05791
High-middle SDI	21.3296	23.0205	20.3967	1.12864	49.128	52.5013	45.9496	1.14258	69.1873	72.3144	65.8842	1.0976
Low SDI	7.5561	6.39945	9.27043	0.690307	7.49536	6.06145	9.61926	0.630137	7.74746	6.06735	10.1354	0.598631
Low-middle SDI	7.65747	6.08775	9.91455	0.614022	8.36321	6.76888	10.6282	0.636881	10.9593	9.2688	13.213	0.701489
Middle SDI	11.468	11.9987	12.0035	0.999604	25.0211	30.814	20.8404	1.47857	48.2038	55.2952	42.2591	1.30848
Countries
Afghanistan	4.04026	1.80853	9.76924	0.185125	5.38695	3.13704	10.0548	0.311995	5.78902	3.0701	11.0399	0.27809
Albania	17.8635	14.0075	21.1351	0.662758	38.7939	31.7693	42.7081	0.743871	55.9258	51.5162	57.9681	0.888698
Algeria	9.60581	5.8147	13.6702	0.425356	17.2861	8.05983	24.7555	0.325577	31.6122	12.3587	43.1758	0.286241
American Samoa	12.888	11.7214	14.843	0.789689	13.958	11.9576	16.3905	0.729542	15.0617	12.9444	17.5978	0.735568
Andorra	89.3291	93.4258	85.9448	1.08704	94.5923	98.2838	91.74	1.07133	94.0965	96.7813	91.6628	1.05584
Angola	10.6784	10.0756	11.7299	0.858969	10.0022	8.73203	11.8736	0.735417	8.24176	7.1849	10.0628	0.714006
Antigua and Barbuda	12.428	10.6895	14.7325	0.72557	19.0221	16.8899	21.7632	0.776079	31.5341	29.1236	34.5614	0.842662
Argentina	11.1207	10.0331	12.9123	0.777023	11.852	10.8885	13.5438	0.803951	15.5745	14.7679	17.0541	0.865947
Armenia	10.6333	9.55429	12.3222	0.775374	19.1397	18.737	19.9737	0.938085	40.2836	42.4505	38.3946	1.10564
Australia	49.9051	50.5142	49.5046	1.02039	60.5556	62.1619	59.2162	1.04974	61.473	63.0763	60.2548	1.04683
Austria	67.9549	74.6171	61.1108	1.22101	76.0769	81.8873	68.9918	1.18691	81.5204	87.4414	73.3778	1.19166
Azerbaijan	7.15369	5.7073	9.29326	0.614133	9.11691	8.12215	10.8869	0.746051	25.9959	29.251	24.1065	1.21341
Bahrain	12.0812	7.43767	16.1749	0.459829	28.8251	13.4547	38.1155	0.352998	46.8227	33.2617	56.2845	0.590957
Bangladesh	6.49	5.30282	8.48346	0.625077	6.42809	3.02213	9.81099	0.308035	6.41837	3.86984	9.28756	0.416669
Barbados	15.6284	14.3182	17.3802	0.823822	22.2801	21.4019	23.4063	0.914362	29.7538	30.3609	29.2503	1.03797
Belarus	29.5228	32.4843	27.1417	1.19684	52.0295	55.7113	47.9854	1.16101	75.9093	81.0358	68.3531	1.18555
Belgium	69.9348	74.2743	64.9595	1.1434	80.3739	84.5287	75.8623	1.11424	89.0913	92.4239	85.2141	1.08461
Belize	9.40931	7.6151	11.8415	0.643084	9.90877	8.26353	12.2168	0.676406	10.7453	8.97223	13.1506	0.682268
Benin	8.97874	8.44572	10.3787	0.813751	8.81815	7.91925	10.5942	0.747506	9.27741	7.51009	11.642	0.645084
Bermuda	24.5698	22.2142	26.9558	0.824098	54.5925	53.4858	55.3794	0.965807	71.9056	74.9078	68.5883	1.09214
Bhutan	9.53151	8.03148	11.6579	0.688929	8.72108	7.37525	10.8169	0.681826	8.18166	6.67734	10.4113	0.641352
Bolivia	8.75849	7.76421	10.1701	0.763437	8.57486	7.7522	9.8648	0.785845	8.35691	7.3215	10.0993	0.72495
Bosnia and Herzegovina	10.8317	8.6684	13.2623	0.65361	22.0015	19.5019	24.0199	0.811907	34.327	32.3391	35.8156	0.902934
Botswana	4.99242	6.35691	5.55441	1.14448	6.85457	5.96888	8.60427	0.693711	8.23132	6.9183	10.3634	0.667568
Brazil	10.0144	8.90173	11.8407	0.751788	12.0909	10.8962	13.9145	0.78308	17.2021	16.3609	18.6037	0.879444
Brunei	25.496	22.4974	28.5676	0.787514	42.6832	40.6561	44.5386	0.91283	50.4475	48.8014	51.797	0.942166
Bulgaria	33.6261	31.0096	35.7103	0.868366	40.9067	42.6234	39.3146	1.08416	52.2716	57.8922	47.1028	1.22906
Burkina Faso	10.949	9.42437	13.2748	0.709945	10.9752	9.22988	13.5288	0.682238	12.3459	10.4776	14.8721	0.70451
Burundi	6.76709	6.13596	7.95657	0.771181	7.31631	6.29563	9.00759	0.698925	7.24126	6.07777	9.14878	0.664326
Cambodia	6.52145	4.63071	9.45386	0.489822	6.81317	4.85125	9.5615	0.507373	7.45065	5.52375	10.0303	0.550708
Cameroon	7.43559	6.86454	9.00995	0.761885	6.69457	6.02326	8.42295	0.715101	7.11793	6.24731	9.04434	0.690743
Canada	74.6396	78.9628	70.2804	1.12354	84.4623	87.9258	80.4668	1.0927	89.7495	92.3847	86.5012	1.06802
Cape Verde	9.04691	7.63597	11.0008	0.694126	9.08294	7.9085	10.9478	0.722381	11.5488	10.7198	13.2272	0.810441
Central African Republic	7.05447	7.0008	6.88862	1.01629	7.00085	6.49967	7.4691	0.870207	6.96791	6.07391	8.32897	0.729251
Chad	8.85895	8.25208	10.037	0.82217	8.76333	7.87327	10.2662	0.766909	8.72851	7.26532	10.8359	0.670488
Chile	13.5088	12.492	15.2015	0.82176	23.374	23.6586	23.753	0.996026	44.6713	46.3887	43.2459	1.07267
China	19.6695	24.7288	15.6886	1.57622	53.4391	64.5604	41.7773	1.54535	78.6234	85.0055	71.7121	1.18537
Colombia	10.2872	10.3083	11.2	0.920385	13.6293	13.0113	14.9383	0.871005	24.8153	24.6768	25.473	0.968744
Comoros	6.35941	5.48075	8.00034	0.685064	6.9479	6.08723	8.62574	0.705705	6.81701	5.88496	8.64894	0.680426
Congo	7.22871	5.02534	9.96741	0.504177	7.86957	5.2489	10.947	0.479483	7.08024	4.88082	9.82779	0.496634
Costa Rica	14.272	12.9696	16.1668	0.802238	22.297	21.9578	23.2215	0.945581	39.8575	43.2471	37.469	1.15421
Cote d'Ivoire	8.56954	6.6589	11.0137	0.604603	8.36614	6.73733	10.6209	0.634344	9.63507	8.23359	11.7675	0.699692
Croatia	54.92	51.9575	56.4706	0.92008	72.6305	71.5584	73.4009	0.974898	77.1771	78.2241	75.0876	1.04177
Cuba	15.797	13.8684	18.0882	0.76671	31.0854	28.9746	33.1553	0.873907	47.1643	46.9975	47.2879	0.993858
Cyprus	21.8121	22.9816	21.4399	1.07191	71.143	75.5874	66.6154	1.13468	81.7951	86.7089	77.413	1.12008
Czech Republic	54.3444	54.0701	54.0872	0.999685	59.4322	59.4207	59.0904	1.00559	64.0321	66.429	61.5665	1.07898
Democratic Republic of the Congo	10.2037	9.58713	11.3204	0.846892	9.58972	8.61739	11.1109	0.775579	9.25351	7.80184	11.3608	0.686731
Denmark	84.3748	89.2116	77.7904	1.14682	93.566	95.9085	89.3735	1.07312	98.0144	98.4202	96.2574	1.02247
Djibouti	8.91015	7.58695	11.0364	0.687451	7.80387	6.49117	9.97417	0.650798	6.80795	5.73769	8.90949	0.643998
Dominica	9.24787	7.51612	11.6376	0.645851	12.5317	10.519	15.0485	0.699008	14.7463	12.9586	17.0564	0.759752
Dominican Republic	9.9817	8.23663	12.301	0.669593	11.7544	10.0434	14.0787	0.713375	13.5391	11.9801	15.6561	0.765208
Ecuador	7.84668	6.61359	9.82039	0.673455	10.2158	8.86868	12.2401	0.724559	13.9424	12.5904	15.8869	0.7925
Egypt	8.03512	6.08262	10.5412	0.577033	10.1471	6.53429	13.4252	0.486718	18.4226	8.55901	24.2637	0.35275
El Salvador	11.7526	10.0058	14.08	0.710642	12.3381	10.497	14.655	0.716278	13.8203	11.9449	16.049	0.744279
Equatorial Guinea	8.60168	7.80705	9.98948	0.781527	8.81535	6.72551	11.4242	0.588708	8.76439	7.01552	11.095	0.632315
Eritrea	4.32404	8.39049	2.84303	2.95125	4.3904	6.50254	4.43243	1.46704	5.79525	6.52398	6.68554	0.975835
Estonia	41.7824	43.4214	39.8437	1.08979	73.1206	76.3772	68.3951	1.11671	85.2401	88.1604	80.4124	1.09635
Ethiopia	8.39556	6.71289	10.8371	0.619434	8.6309	7.37479	10.5818	0.696934	8.59327	7.65496	10.3917	0.736641
Federated States of Micronesia	6.3931	5.33294	8.30048	0.642486	6.38045	5.19396	8.45557	0.614265	6.92587	5.92177	8.85359	0.668856
Fiji	8.86478	8.56656	9.55327	0.896716	9.11367	8.37967	10.5982	0.790668	10.0045	9.42473	11.4086	0.826108
Finland	88.1641	92.1094	80.8626	1.13909	94.421	96.7133	89.6292	1.07904	97.1973	99.4804	92.4185	1.07641
France	61.9893	66.6403	57.7044	1.15486	77.8705	82.5209	73.0688	1.12936	87.752	91.3525	83.5595	1.09326
Gabon	6.24074	5.90098	7.76588	0.759859	7.16873	5.97999	9.28632	0.643956	7.52047	6.48286	9.51668	0.68121
Georgia	21.9103	20.6384	23.0019	0.897246	22.106	23.6937	21.6763	1.09307	29.5895	33.2911	27.482	1.21138
Germany	50.0762	48.4084	50.8604	0.95179	56.4434	56.5668	56.2597	1.00546	67.8762	65.7602	69.0051	0.952977
Ghana	8.73817	6.28091	11.9348	0.526268	8.32305	6.19506	11.0363	0.561334	9.00875	6.98809	11.5532	0.604862
Greece	64.1892	69.995	58.7879	1.19064	76.7522	81.1421	71.6583	1.13235	81.5358	85.8837	76.2321	1.12661
Greenland	8.80952	7.25869	11.0631	0.656116	10.0896	8.75422	12.1792	0.718785	14.8545	14.6302	16.17	0.904771
Grenada	8.3284	6.36678	10.9042	0.583881	10.0394	8.54198	12.2294	0.698481	10.4451	8.66659	12.8826	0.672734
Guam	53.8998	51.9747	55.4742	0.936918	51.2348	49.8839	52.3887	0.952187	43.9923	42.3105	45.6364	0.927122
Guatemala	6.77711	5.6553	8.66891	0.652366	7.68405	7.01972	9.09254	0.772031	9.41395	7.92489	11.5016	0.689024
Guinea	11.2543	9.94744	13.2369	0.751495	10.238	9.28324	11.9945	0.773957	9.66351	8.78148	11.411	0.76956
Guinea-Bissau	8.70672	7.75922	10.3263	0.751406	8.50591	7.58312	10.1459	0.747408	7.7897	6.8229	9.5772	0.71241
Guyana	6.24603	4.59335	8.62877	0.53233	7.04745	5.33076	9.46693	0.563093	8.17196	6.08629	10.9093	0.557899
Haiti	9.02165	7.0496	12.0562	0.584728	8.43283	6.06559	12.0466	0.503512	8.2685	5.73793	11.9425	0.480463
Honduras	13.6177	11.9384	15.8846	0.751567	15.3604	13.3658	17.8308	0.74959	15.4224	13.4744	17.8542	0.75469
Hungary	43.8814	43.0372	44.0356	0.977327	60.6805	62.6166	58.2565	1.07484	66.3629	69.0598	63.1364	1.09382
Iceland	88.9542	92.1022	84.3571	1.09181	96.155	97.4551	93.7473	1.03955	97.0927	98.5065	95.3348	1.03327
India	6.73995	5.36234	8.75896	0.612213	6.94487	5.60555	9.01428	0.621852	7.92611	6.21237	10.3153	0.60225
Indonesia	7.8644	4.75778	11.3192	0.420329	7.31595	4.25215	10.6571	0.398995	8.56799	5.01383	12.0043	0.41767
Iran	24.5466	12.5007	35.0698	0.356453	45.0028	24.4814	56.8669	0.430503	51.4195	38.3016	59.2794	0.64612
Iraq	3.83335	1.55957	6.9529	0.224305	6.8536	3.68527	10.6445	0.346215	10.3187	6.12296	14.7364	0.415498
Ireland	57.2368	61.9019	53.338	1.16056	81.907	85.9669	77.67	1.10682	92.2439	94.7655	89.0265	1.06446
Israel	35.713	37.994	34.277	1.10844	52.6759	55.38	50.2934	1.10114	63.9748	67.5311	60.4994	1.11623
Italy	66.7538	65.6792	67.1505	0.978089	77.7065	72.2216	81.0709	0.890845	87.0423	84.0801	88.6968	0.94795
Jamaica	16.3261	11.6022	21.0731	0.550569	16.5729	12.626	20.8479	0.605624	17.5896	14.384	20.9069	0.688004
Japan	94.6759	94.8978	93.4194	1.01582	96.8859	95.9447	96.569	0.993536	99.9505	100	98.6019	1.01418
Jordan	12.9217	6.93444	18.9571	0.365797	24.7976	10.3394	35.9316	0.287751	47.5524	30.1294	56.5515	0.532778
Kazakhstan	9.69177	7.52006	12.072	0.622935	12.0743	10.7421	13.7948	0.778705	44.7402	46.0568	43.2962	1.06376
Kenya	6.92938	6.01799	8.39452	0.716895	6.27759	4.9834	8.2839	0.601576	8.00415	6.74953	9.96145	0.677565
Kiribati	6.28244	5.74935	8.08355	0.711241	6.17205	5.77214	7.97659	0.723636	5.72514	5.34843	7.54534	0.70884
Kuwait	42.2772	21.7459	55.7524	0.390043	54.7836	36.6988	65.7011	0.558571	71.8798	68.1694	75.854	0.898692
Kyrgyzstan	7.16356	5.68268	9.32388	0.609476	8.6878	7.7073	10.4564	0.737088	13.1409	12.7731	14.2797	0.894495
Laos	6.2682	4.75169	8.37779	0.567177	6.78509	4.92852	9.441	0.522034	7.53244	5.34178	10.446	0.511372
Latvia	33.8534	35.4251	32.3036	1.09663	60.6773	63.7344	56.6358	1.12534	75.0838	79.0104	69.6262	1.13478
Lebanon	23.917	11.4272	34.54	0.330841	57.3692	47.7009	63.7148	0.748662	81.2397	79.6095	81.6003	0.975603
Lesotho	4.79548	5.08481	5.61048	0.906304	2.52158	2.99957	3.01724	0.994141	3.53496	3.42427	4.68526	0.730861
Liberia	8.76768	8.04167	10.211	0.787552	7.7082	6.0987	10.0154	0.608935	7.79166	6.12671	10.1201	0.605401
Libya	15.044	8.23126	20.5229	0.401077	34.8439	14.2672	44.6424	0.319589	45.5784	27.8624	54.457	0.51164
Lithuania	41.0759	44.4466	37.7216	1.17828	58.084	62.108	53.5043	1.1608	71.495	77.3705	64.1869	1.20539
Luxembourg	80.8856	84.6688	76.1472	1.11191	91.3286	94.3472	86.9604	1.08494	94.9066	96.5216	91.6381	1.05329
Macedonia	17.9378	15.3143	20.4114	0.750282	32.9966	33.6407	32.8047	1.02548	47.6797	52.8922	44.0757	1.20003
Madagascar	5.02192	6.08528	4.69372	1.29647	6.51017	5.86369	7.8834	0.743802	6.31821	5.67677	7.78262	0.729416
Malawi	7.39903	6.3533	9.21249	0.68964	6.81591	6.12708	8.48995	0.721687	7.79653	7.00106	9.56579	0.731885
Malaysia	8.79273	6.36294	11.8548	0.536741	14.8764	10.6638	18.9603	0.562428	35.5691	27.4195	41.1302	0.666651
Maldives	9.63227	7.35764	12.5883	0.584484	19.481	14.749	23.6349	0.624037	46.7576	42.3518	49.2785	0.859437
Mali	9.98693	9.43359	11.2818	0.836177	10.3976	10.1886	11.5672	0.880821	11.3572	11.273	12.507	0.901339
Malta	47.7562	49.9971	45.8245	1.09106	68.3577	71.6029	65.1801	1.09854	83.2841	86.712	79.8021	1.08659
Marshall Islands	5.75012	4.91759	7.27744	0.67573	5.84284	4.79713	7.63214	0.628543	6.27062	5.07968	8.24611	0.61601
Mauritania	10.5253	9.03497	12.7437	0.708973	11.2206	9.54564	13.508	0.706665	11.1492	9.79057	13.2015	0.741627
Mauritius	25.2712	20.6911	29.2512	0.707359	26.9213	20.5017	31.8172	0.644357	43.1672	38.1153	46.723	0.815772
Mexico	11.4638	9.62061	13.858	0.694228	14.7524	13.0405	16.9373	0.769928	21.8423	20.6736	23.3864	0.884001
Moldova	13.3005	12.1681	14.8649	0.818575	20.6855	20.8974	20.9371	0.998104	41.9341	45.2477	38.8271	1.16536
Mongolia	6.55267	4.8935	8.87869	0.551151	7.81186	6.61707	9.76633	0.67754	8.84966	7.64496	10.7714	0.709747
Montenegro	38.0712	35.2411	39.9372	0.882414	49.7541	50.9659	48.3811	1.05343	62.6546	65.0017	60.1934	1.07988
Morocco	6.91988	4.59992	9.90069	0.464606	8.82959	5.33476	12.498	0.426848	17.5389	8.21807	23.9309	0.343409
Mozambique	7.32628	6.80867	8.49215	0.80176	5.51784	4.56877	7.39005	0.618233	5.88228	5.48184	7.48119	0.73275
Myanmar	6.48329	4.47154	9.60819	0.465389	6.53143	4.44964	9.53537	0.466646	7.71101	5.47175	10.5913	0.51663
Namibia	3.08267	2.99071	3.72773	0.802287	3.86123	4.39356	4.17019	1.05356	5.67518	6.06524	6.47328	0.936965
Nepal	7.43336	6.50911	8.98172	0.724707	7.31958	5.73844	9.64328	0.595072	6.86691	5.29049	9.20019	0.575042
Netherlands	80.9769	85.6923	75.5185	1.13472	90.9998	94.0294	86.9745	1.08111	96.445	97.9808	93.8486	1.04403
New Zealand	53.504	56.0328	51.5065	1.08788	59.1485	62.7837	56.1391	1.11836	64.7293	67.1941	62.5363	1.07448
Nicaragua	8.98254	7.4495	11.1733	0.666722	11.0268	9.28165	13.3437	0.695585	13.1167	11.3077	15.4199	0.733317
Niger	10.2196	9.52616	11.3905	0.836328	9.77219	8.86028	11.2782	0.785609	9.57323	8.08525	11.7416	0.688597
Nigeria	10.6948	9.50652	12.6631	0.750725	10.4008	9.55611	12.1379	0.787297	10.7627	9.41587	12.7555	0.738179
North Korea	23.3824	29.9141	17.6312	1.69666	20.0307	25.4481	15.3486	1.65801	28.5925	37.2242	20.8799	1.78278
Northern Mariana Islands	53.9659	51.6932	56.803	0.910044	66.11	64.6213	67.6989	0.95454	57.9373	57.0769	58.8178	0.970402
Norway	92.4795	94.0935	89.369	1.05287	97.8322	98.4648	95.6508	1.02942	96.7083	98.3738	93.6681	1.05024
Oman	20.9668	10.2348	29.3357	0.348884	35.2123	20.1703	44.9373	0.448855	61.7927	49.4118	69.552	0.710429
Pakistan	6.86386	5.55032	8.90994	0.622936	6.16398	5.04772	8.01889	0.629478	6.04688	4.2912	8.42164	0.509544
Palestine	9.41247	6.80148	12.5563	0.541678	12.2319	7.27096	17.0215	0.427163	16.4171	8.94597	22.3809	0.399714
Panama	12.4609	10.7025	14.7746	0.724389	14.0768	13.1635	15.6787	0.839578	27.5558	26.683	28.8379	0.925274
Papua New Guinea	7.14231	7.1829	7.30111	0.98381	7.27186	7.18838	7.53054	0.954563	7.11158	6.88611	7.77089	0.886141
Paraguay	8.26934	7.3822	9.98322	0.739461	8.56498	7.65591	10.3689	0.738356	9.30912	8.27431	11.2303	0.736787
Peru	9.1519	7.80877	11.227	0.695538	11.7194	9.89058	14.1222	0.700358	15.8824	13.622	18.4865	0.736862
Philippines	8.0768	6.29675	10.5014	0.599608	8.10164	6.5871	10.2996	0.639549	9.42485	7.3914	11.9685	0.617572
Poland	34.1287	31.0565	36.2688	0.856288	44.9845	47.2431	42.7379	1.10542	58.0088	62.6378	53.4728	1.1714
Portugal	28.25	30.5803	26.8382	1.13943	52.4132	56.9721	47.7625	1.19282	67.3294	72.8612	61.294	1.18872
Puerto Rico	35.1559	34.4614	35.7829	0.963069	56.3751	57.7449	54.7566	1.05457	68.2343	70.7862	65.2141	1.08544
Qatar	21.0565	8.55941	30.2917	0.282566	51.3377	31.7033	63.3773	0.500232	70.8073	59.2381	76.5277	0.774075
Romania	19.8365	16.1375	22.9146	0.704246	40.1265	39.9206	40.2686	0.991359	55.2718	58.8631	52.1997	1.12765
Russian Federation	32.9144	33.8802	31.9515	1.06037	53.9122	57.7119	49.5428	1.16489	63.2504	68.436	56.6646	1.20774
Rwanda	7.68863	7.33356	8.61342	0.851411	8.37545	7.65035	9.84018	0.77746	8.41079	7.50213	10.0978	0.74295
Saint Lucia	9.0609	7.50879	11.2808	0.665623	11.5635	10.0574	13.6995	0.734142	13.7494	12.5307	15.6165	0.802403
Saint Vincent and the Grenadines	7.96254	5.94553	10.5706	0.56246	9.59362	7.46477	12.2207	0.610831	9.20614	7.26351	11.7072	0.62043
Samoa	7.13032	4.89258	10.4319	0.469002	7.96416	5.82247	11.0487	0.526982	8.25647	6.10561	11.3737	0.536819
Sao Tome and Principe	9.18631	7.21139	11.6125	0.621001	8.34353	6.47272	10.7695	0.601023	8.65421	7.15989	10.9162	0.655899
Saudi Arabia	18.1157	9.61233	25.6652	0.374527	31.7403	13.2546	42.8019	0.309673	64.335	55.0095	69.5741	0.790661
Senegal	9.19254	8.12422	11.0222	0.737076	8.82725	7.58338	10.8236	0.700632	7.75966	6.46896	9.88311	0.654547
Serbia	29.7648	26.801	32.7772	0.817674	46.1116	46.9643	45.4627	1.03303	53.6532	53.1143	54.0324	0.983009
Seychelles	10.767	8.38481	13.3538	0.627895	15.4822	11.8649	18.9362	0.626575	26.7814	20.9091	31.2225	0.669682
Sierra Leone	9.50628	9.06348	10.6713	0.849329	8.39173	7.18031	10.292	0.697661	8.33504	6.50404	10.7775	0.603483
Singapore	65.5441	66.0956	64.7044	1.0215	91.0195	90.9192	90.3234	1.0066	100	99.5628	99.177	1.00389
Slovakia	42.1814	41.7853	42.2129	0.98987	53.6515	56.0877	50.991	1.09995	67.6267	72.2589	62.5633	1.15497
Slovenia	56.2629	55.2984	56.3334	0.981627	68.339	71.3325	65.3373	1.09176	74.4434	77.3151	71.4399	1.08224
Solomon Islands	5.79587	4.48737	7.84404	0.572073	5.71757	4.26873	7.92839	0.53841	5.93462	4.52943	8.12023	0.557796
Somalia	9.39808	8.69725	10.6343	0.817853	7.02568	6.34998	8.45594	0.750949	6.84555	6.02254	8.51542	0.707251
South Africa	6.70376	5.73806	8.5065	0.674551	5.71355	4.5184	7.75267	0.582818	9.3754	8.63542	11.0387	0.782288
South Korea	46.3893	45.9542	46.6581	0.984912	87.37	87.3717	86.1854	1.01377	98.9077	98.2264	98.2112	1.00016
South Sudan	8.449	8.35264	9.13844	0.914012	8.14412	7.73683	9.32374	0.829798	8.7148	7.9438	10.296	0.77154
Spain	57.4155	57.8285	57.0506	1.01364	72.3055	73.5496	70.8321	1.03837	83.5792	84.8995	81.8687	1.03702
Sri Lanka	10.4751	8.76345	12.7427	0.687725	16.6761	12.5512	19.9714	0.628459	41.6866	35.1322	45.4504	0.77298
Sudan	9.72711	8.48751	11.4868	0.738895	9.77519	7.79027	12.6966	0.613572	10.2963	7.18039	14.2993	0.50215
Suriname	9.07853	7.12647	11.6352	0.61249	8.82057	6.37471	11.8216	0.539242	9.97262	8.03123	12.4658	0.644259
Swaziland	3.3462	4.40616	3.38739	1.30076	0.174237	1.23775	0.435356	2.84306	2.56908	3.51319	3.4231	1.02632
Sweden	90.1891	93.0576	85.6089	1.08701	90.6547	94.0391	85.7846	1.09622	95.9703	96.9274	93.8141	1.03319
Switzerland	86.2929	89.894	81.9989	1.09628	90.6825	93.5619	87.1043	1.07414	93.7233	96.0055	90.8175	1.05713
Syria	9.69811	7.22494	12.5555	0.575441	18.6157	9.97998	24.4166	0.408737	32.6369	17.4955	39.9015	0.438469
Taiwan	81.8089	81.9552	81.3389	1.00758	91.9397	94.3538	88.2019	1.06975	96.928	99.476	92.1927	1.079
Tajikistan	6.56732	4.89045	8.90687	0.549064	6.75139	5.25444	8.95177	0.586972	7.94741	6.40902	10.1735	0.629972
Tanzania	9.28886	8.37185	10.7924	0.775719	10.8923	10.1588	12.2794	0.827304	11.0102	10.2537	12.5054	0.819938
Thailand	10.6323	7.37481	13.9485	0.528718	21.9228	14.9944	27.6369	0.542548	46.3654	39.0728	50.874	0.768031
The Bahamas	11.6762	10.2745	13.6463	0.752916	14.9892	13.89	16.4988	0.841882	18.1334	16.9858	19.7278	0.861008
The Gambia	7.58496	6.69241	9.35911	0.715068	6.74197	5.92744	8.51926	0.695769	6.44379	5.76488	8.21302	0.70192
Timor-Leste	7.27694	5.67823	9.45742	0.600399	7.1477	5.03102	10.0399	0.501103	7.73896	6.03045	10.1469	0.594317
Togo	8.16062	7.72391	9.57121	0.806994	7.49192	7.21532	8.95207	0.805995	7.2063	6.58186	9.00275	0.731094
Tonga	10.462	7.55796	13.0417	0.579524	10.2056	8.09964	12.6057	0.64254	11.1605	8.86757	13.483	0.657688
Trinidad and Tobago	9.69644	7.71407	12.2364	0.63042	13.3484	11.3337	15.81	0.716872	17.2873	15.2147	19.6848	0.772916
Tunisia	23.7221	18.2317	28.5662	0.638227	39.0481	21.8157	48.4289	0.450468	52.1503	32.106	61.1611	0.524942
Turkey	12.7516	10.7805	15.252	0.706823	41.9381	18.2951	53.8597	0.339681	57.1571	44.507	62.4902	0.712224
Turkmenistan	7.68899	6.43744	9.71951	0.662322	8.79789	7.81961	10.5964	0.737953	16.2358	16.2864	17.2123	0.946212
Uganda	8.93853	7.19418	11.3063	0.636297	8.82023	8.07596	10.4412	0.773474	8.68644	8.18584	10.2731	0.796823
Ukraine	25.52	21.6906	28.2341	0.768241	44.9779	44.6791	44.5058	1.00389	70.026	73.8668	65.5935	1.12613
United Arab Emirates	12.9971	7.28724	18.1083	0.402426	31.7972	13.5687	41.7967	0.324636	41.534	26.3065	51.3868	0.51193
United Kingdom	66.2389	71.9693	60.0568	1.19835	76.6919	82.4321	70.3035	1.17252	83.5655	89.7912	76.0066	1.18136
United States	62.3442	63.1142	61.2506	1.03043	66.0552	67.3566	64.5751	1.04307	67.6624	68.6972	66.5311	1.03256
Uruguay	12.0454	11.2477	13.5561	0.829718	14.0466	13.6225	15.3842	0.885483	20.5893	21.3214	20.9483	1.01781
Uzbekistan	7.9141	6.24292	10.2068	0.611644	10.2978	8.79446	12.3441	0.712443	19.1229	19.1555	19.6832	0.973194
Vanuatu	3.84464	4.89063	3.96528	1.23336	3.73293	4.7459	3.98617	1.19059	3.96038	4.77782	4.49782	1.06225
Venezuela	10.922	10.0904	12.4708	0.809123	13.6631	12.5546	15.384	0.816083	21.8797	20.3208	23.7294	0.856356
Vietnam	7.64498	5.39944	10.2187	0.528389	9.41803	6.8986	11.9415	0.5777	15.9465	11.2745	18.6355	0.605
Virgin Islands, U.S.	14.3742	13.1781	16.0544	0.82084	36.2408	36.1412	36.1175	1.00065	39.8316	39.9328	39.4666	1.01181
Yemen	7.94141	6.2309	10.3693	0.600898	8.17898	6.15698	11.0908	0.55514	8.3837	5.99556	11.6086	0.516477
Zambia	5.98755	4.96192	7.68206	0.645911	7.34579	6.81178	8.75032	0.778461	7.79489	6.80777	9.60343	0.708889
Zimbabwe	4.25213	3.16273	6.32388	0.500125	2.1545	0.15445	4.82092	0.0320376	4.66175	2.46113	7.48187	0.328946
